# Supplementary material for: The Role of YY1 in the Regulation of LAG-3 Expression in CD8 T Cells and Immune Evasion in Cancer: Therapeutic Implications
Source: Cancers (Basel). 2024 Dec 25;17(1):19. doi: 10.3390/cancers17010019 (PMC11718991; doi:10.3390/cancers17010019)
Supplement: Supplementary file 1 [file cancers-17-00019-s001.zip]

Archive with 1 entries (1 files):
- cancers-3329344-supplementary.xlsx
