# Supplementary material for: The Role of YY1 in the Regulation of LAG-3 Expression in CD8 T Cells and Immune Evasion in Cancer: Therapeutic Implications
Source: Cancers (Basel). 2024 Dec 25;17(1):19. doi: 10.3390/cancers17010019 (PMC11718991; doi:10.3390/cancers17010019)
Supplement: Supplementary file 1 [file cancers-17-00019-s001.zip › cancers-3329344-supplementary.xlsx]

## Sheet: Table S1
cancertype	symbol	cell_type	cor	p_value	fdr	entrez
BRCA	CD274	iTreg	0.599848	6.50396e-120	1.86914e-117	29126
BRCA	CD274	Cytotoxic	0.522402	3.07769e-86	1.05655e-84	29126
BRCA	CD274	Th1	0.522293	3.38529e-86	1.73287e-84	29126
BRCA	CD274	Neutrophil	-0.509825	1.48506e-81	4.69731e-80	29126
BRCA	CD274	Central_memory	0.480541	2.22475e-71	1.40299e-69	29126
SKCM	CD274	Th1	0.686008	3.45982e-67	4.51439e-65	29126
COAD	CD274	Cytotoxic	0.753748	1.39747e-61	5.56668e-59	29126
SKCM	CD274	Cytotoxic	0.652177	9.3533e-59	3.94015e-57	29126
THCA	CD274	iTreg	0.60391	3.88231e-58	2.06257e-56	29126
LUAD	CD274	Cytotoxic	0.594777	2.13683e-56	5.56769e-54	29126
BRCA	CD274	Exhausted	0.428359	1.57814e-55	6.72617e-54	29126
COAD	CD274	InfiltrationScore	0.717951	2.18451e-53	1.23255e-51	29126
THCA	CD274	Central_memory	0.582537	2.81159e-53	2.4273e-51	29126
SKCM	CD274	Neutrophil	-0.627469	2.99918e-53	8.87562e-52	29126
STAD	CD274	Exhausted	0.640059	3.11039e-53	3.33613e-50	29126
SKCM	CD274	Exhausted	0.625635	7.34887e-53	6.20455e-51	29126
BRCA	CD274	Tfh	0.407555	6.0883e-50	1.02923e-48	29126
BLCA	CD274	Th1	0.636524	6.9457e-50	7.93507e-48	29126
BRCA	CD274	NK	0.391382	7.27363e-46	1.01543e-44	29126
PRAD	CD274	Central_memory	0.552611	2.67392e-45	2.90474e-43	29126
STAD	CD274	Th1	0.597478	6.92229e-45	4.10329e-42	29126
STAD	CD274	Cytotoxic	0.594299	2.59489e-44	3.11294e-42	29126
BLCA	CD274	Cytotoxic	0.605021	5.50241e-44	2.65954e-42	29126
BLCA	CD274	Exhausted	0.602937	1.28164e-43	1.13026e-41	29126
LUAD	CD274	InfiltrationScore	0.53278	1.51073e-43	7.79172e-42	29126
BRCA	LAG3	Th1	0.7507	3.6581e-221	1.63533e-218	3902
BRCA	LAG3	Cytotoxic	0.702881	4.11039e-182	4.89282e-180	3902
SKCM	LAG3	Cytotoxic	0.905236	1.45773e-177	4.1845e-174	3902
THCA	LAG3	Neutrophil	-0.848867	6.028e-160	1.04987e-157	3902
BRCA	LAG3	Exhausted	0.665176	1.8731e-156	1.88405e-152	3902
HNSC	LAG3	Cytotoxic	0.827107	3.01136e-143	6.06128e-140	3902
KIRC	LAG3	Th1	0.798567	2.77754e-135	2.94025e-132	3902
KIRC	LAG3	Exhausted	0.793211	3.14326e-132	3.16102e-128	3902
BRCA	LAG3	Neutrophil	-0.623555	3.58471e-132	1.99761e-130	3902
THCA	LAG3	Tfh	0.805944	6.87156e-132	1.83507e-129	3902
HNSC	LAG3	Th1	0.806529	7.50056e-131	5.03237e-127	3902
KIRC	LAG3	CD8_T	0.790696	7.94477e-131	5.13853e-128	3902
BRCA	LAG3	Th17	-0.618923	1.07787e-129	2.40928e-126	3902
SKCM	LAG3	Th1	0.842483	6.9707e-129	2.80139e-125	3902
THCA	LAG3	Th17	-0.789826	4.09344e-123	8.19876e-120	3902
SKCM	LAG3	Exhausted	0.8302	7.24951e-122	4.85572e-118	3902
KIRC	LAG3	Neutrophil	-0.772259	4.22013e-121	1.01047e-118	3902
BLCA	LAG3	Cytotoxic	0.849066	7.54723e-120	8.9266e-117	3902
THCA	LAG3	Th1	0.775431	6.60711e-116	2.54488e-113	3902
STAD	LAG3	Cytotoxic	0.827934	1.35666e-114	3.03802e-111	3902
HNSC	LAG3	Exhausted	0.769683	5.26754e-112	3.53416e-108	3902
SKCM	LAG3	Neutrophil	-0.808439	1.01146e-110	1.11062e-108	3902
SKCM	LAG3	CD8_T	0.803622	1.9023e-108	1.36517e-105	3902
BRCA	LAG3	CD8_T	0.568811	2.44595e-105	2.79575e-103	3902
LUSC	LAG3	Th1	0.756261	8.89973e-104	8.94868e-100	3902
LUSC	YY1	CD4_T	-0.43807	2.2157e-27	3.6855e-26	7528
LUSC	YY1	Tfh	-0.414424	2.10168e-24	2.14979e-23	7528
BRCA	YY1	NK	-0.284758	3.73089e-24	2.22383e-23	7528
LUSC	YY1	InfiltrationScore	-0.409369	8.49026e-24	7.95987e-23	7528
PRAD	YY1	NKT	-0.385432	6.37563e-21	5.33879e-20	7528
LUAD	YY1	CD4_T	-0.375092	1.10682e-20	1.54316e-19	7528
KIRP	YY1	InfiltrationScore	-0.486266	1.41976e-20	4.35207e-19	7528
BRCA	YY1	CD4_T	-0.258016	5.64958e-20	2.76864e-19	7528
PRAD	YY1	NK	-0.366412	6.42617e-19	4.02076e-18	7528
LUAD	YY1	nTreg	0.356743	9.95495e-19	6.56131e-18	7528
HNSC	YY1	Tfh	-0.347688	1.58526e-17	1.9955e-16	7528
LUSC	YY1	NK	-0.347343	3.74535e-17	3.36998e-16	7528
KIRP	YY1	Th17	0.437988	1.42974e-16	3.50933e-15	7528
LUSC	YY1	Cytotoxic	-0.336003	4.3571e-16	4.24111e-15	7528
BRCA	YY1	nTreg	0.227037	1.0541e-15	8.85766e-15	7528
BRCA	YY1	Tfh	-0.224586	2.16506e-15	1.07648e-14	7528
HNSC	YY1	NK	-0.318617	8.05568e-15	1.69428e-13	7528
BRCA	YY1	NKT	-0.218437	1.26921e-14	5.8042e-14	7528
LUAD	YY1	NKT	-0.311209	2.11544e-14	1.25198e-13	7528
HNSC	YY1	Gamma_delta	-0.309011	5.47073e-14	5.36622e-13	7528
BRCA	YY1	Gamma_delta	-0.210312	1.21253e-13	7.40962e-13	7528
PRAD	YY1	DC	0.308133	1.46281e-13	3.24841e-12	7528
LUAD	YY1	InfiltrationScore	-0.301023	1.57414e-13	1.28018e-12	7528
LUAD	YY1	Tfh	-0.299233	2.22203e-13	1.78122e-12	7528
HNSC	YY1	Cytotoxic	-0.299185	3.61483e-13	5.42575e-12	7528
OV	CD274	Th1	0.664539	9.73834e-41	1.47942e-38	29126
HNSC	CD274	Th1	0.519218	2.16252e-40	1.98754e-38	29126
SKCM	CD274	Tfh	0.55899	2.60724e-40	6.97602e-39	29126
THCA	CD274	nTreg	0.515852	3.27514e-40	1.65651e-38	29126
BLCA	CD274	iTreg	0.581689	5.04307e-40	8.11208e-38	29126
SKCM	CD274	iTreg	0.556629	6.4563e-40	4.41268e-38	29126
HNSC	CD274	Cytotoxic	0.514089	1.67752e-39	7.21476e-38	29126
LUAD	CD274	Macrophage	0.499642	1.05539e-37	7.72786e-36	29126
BRCA	CD274	CD8_naive	-0.354084	2.72557e-37	8.38382e-36	29126
LUAD	CD274	Th17	-0.496061	4.1443e-37	4.72426e-35	29126
THCA	CD274	MAIT	-0.481122	1.78271e-34	1.57294e-32	29126
COAD	CD274	NK	0.599064	1.99212e-33	1.37291e-31	29126
HNSC	CD274	iTreg	0.469398	2.34422e-32	1.30705e-30	29126
STAD	CD274	InfiltrationScore	0.516678	4.45968e-32	2.41614e-30	29126
STAD	CD274	iTreg	0.515992	5.54466e-32	1.69314e-29	29126
SKCM	CD274	CD8_naive	-0.49743	5.36323e-31	3.16967e-29	29126
THCA	CD274	Th1	0.456903	7.56865e-31	1.80253e-29	29126
BLCA	CD274	CD8_naive	-0.515387	2.40049e-30	3.7416e-28	29126
SKCM	CD274	CD8_T	0.492017	2.88998e-30	8.1906e-29	29126
THCA	CD274	Neutrophil	-0.45239	3.33798e-30	4.22874e-29	29126
OV	CD274	Cytotoxic	0.588044	3.96304e-30	2.19533e-28	29126
BRCA	CD274	InfiltrationScore	0.318482	4.098e-30	6.22184e-29	29126
COAD	CD274	Th1	0.572608	4.69276e-30	2.67045e-27	29126
COAD	CD274	Neutrophil	-0.571543	6.32031e-30	3.11588e-28	29126
SKCM	CD274	Central_memory	0.475145	4.56086e-28	1.9213e-26	29126
BLCA	LAG3	Exhausted	0.807133	2.55672e-99	2.57039e-95	3902
BLCA	LAG3	Th1	0.80642	5.15662e-99	1.29605e-95	3902
THCA	LAG3	CD8_T	0.73035	2.02321e-96	1.35076e-93	3902
BRCA	LAG3	InfiltrationScore	0.544733	4.68742e-95	3.99562e-93	3902
THCA	LAG3	Exhausted	0.724303	4.18104e-94	2.09355e-90	3902
BRCA	LAG3	iTreg	0.539944	4.14935e-93	5.52798e-91	3902
KIRC	LAG3	Th17	-0.707166	5.34546e-93	1.6799e-90	3902
SKCM	LAG3	Tfh	0.756879	3.14836e-89	2.73867e-87	3902
LUSC	LAG3	Exhausted	0.717524	9.51199e-89	9.56431e-85	3902
THCA	LAG3	Cytotoxic	0.707069	7.81861e-88	1.04399e-85	3902
COAD	LAG3	Cytotoxic	0.829813	7.66759e-85	1.38832e-81	3902
LUSC	LAG3	Cytotoxic	0.696257	1.57984e-81	2.38877e-79	3902
LUAD	LAG3	Th1	0.679882	2.334e-79	5.85337e-76	3902
CESC	LAG3	Cytotoxic	0.807194	1.72482e-72	9.85463e-70	3902
THCA	LAG3	CD8_naive	-0.6552	1.93013e-71	2.59453e-69	3902
LUAD	LAG3	Exhausted	0.653001	2.6597e-71	1.77872e-67	3902
BLCA	LAG3	NK	0.725718	4.99817e-71	1.5227e-68	3902
THCA	LAG3	NK	0.653578	5.5714e-71	1.54985e-68	3902
SKCM	LAG3	NK	0.697412	2.69823e-70	1.54909e-67	3902
BLCA	LAG3	Neutrophil	-0.722638	3.68495e-70	3.41443e-68	3902
PRAD	LAG3	NK	0.659504	6.09204e-70	1.03756e-67	3902
HNSC	LAG3	NK	0.652329	6.65671e-70	5.15332e-67	3902
HNSC	LAG3	Th17	-0.649434	4.22741e-69	8.50893e-65	3902
THCA	LAG3	InfiltrationScore	0.6462	6.3957e-69	2.76076e-67	3902
BLCA	LAG3	InfiltrationScore	0.717906	7.52724e-69	7.80155e-67	3902
LUSC	YY1	CD8_naive	0.301796	3.94963e-13	4.17817e-12	7528
LGG	YY1	CD4_T	-0.30506	5.78788e-13	5.7827e-12	7528
THCA	YY1	NK	-0.294421	6.67158e-13	4.86972e-12	7528
LUSC	YY1	Effector_memory	0.297805	8.26535e-13	5.33257e-12	7528
THYM	YY1	Cytotoxic	-0.590243	8.38278e-13	1.96088e-10	7528
BLCA	YY1	CD4_T	-0.335461	1.0874e-12	1.21333e-11	7528
PRAD	YY1	nTreg	0.296832	1.19224e-12	1.28474e-11	7528
TGCT	YY1	NKT	-0.527118	1.55864e-12	1.35948e-11	7528
THYM	YY1	Gamma_delta	-0.582863	1.873e-12	1.30213e-10	7528
PRAD	YY1	Exhausted	-0.293294	2.25667e-12	1.13098e-10	7528
LUSC	YY1	nTreg	0.284896	8.33908e-12	7.09386e-11	7528
KIRP	YY1	Gamma_delta	-0.368036	8.49244e-12	2.66841e-10	7528
LUAD	YY1	Th1	0.277912	1.12452e-11	1.48625e-10	7528
LUSC	YY1	NKT	-0.273937	5.41637e-11	2.54791e-10	7528
KIRC	YY1	InfiltrationScore	-0.261957	5.75263e-11	2.26912e-10	7528
BRCA	YY1	InfiltrationScore	-0.183764	1.03428e-10	3.93022e-10	7528
LUSC	YY1	Macrophage	-0.267582	1.54383e-10	5.9785e-10	7528
KIRP	YY1	CD4_T	-0.336869	5.18711e-10	4.66399e-09	7528
KIRP	YY1	Tfh	-0.336471	5.45062e-10	8.20987e-09	7528
LUAD	YY1	Effector_memory	0.253823	6.40953e-10	3.36634e-09	7528
THCA	YY1	CD8_T	-0.251403	1.07581e-09	7.6681e-09	7528
LUSC	YY1	Gamma_delta	-0.254302	1.2621e-09	1.15947e-08	7528
LUAD	YY1	Exhausted	0.248294	1.53198e-09	8.73964e-09	7528
KIRP	YY1	DC	-0.327598	1.61837e-09	1.55696e-08	7528
LAML	YY1	Central_memory	0.435053	2.21285e-09	3.17873e-08	7528
COAD	CD274	Macrophage	0.554625	6.23628e-28	3.11298e-26	29126
HNSC	CD274	Exhausted	0.437715	6.81145e-28	3.42752e-26	29126
BLCA	CD274	Macrophage	0.49218	1.96171e-27	4.29206e-26	29126
THCA	CD274	Tr1	0.430636	3.1501e-27	4.96016e-26	29126
PRAD	CD274	Neutrophil	-0.43785	3.6369e-27	4.72773e-26	29126
LUSC	CD274	NK	0.434577	6.31252e-27	1.33626e-25	29126
OV	CD274	Tfh	0.560172	6.34766e-27	3.08207e-25	29126
BRCA	CD274	Th17	-0.300868	6.65665e-27	6.64246e-26	29126
SKCM	CD274	NK	0.4658	6.68421e-27	2.07593e-25	29126
CESC	CD274	iTreg	0.550414	5.96471e-26	2.29378e-23	29126
LUAD	CD274	CD8_naive	-0.419447	5.98408e-26	1.60078e-23	29126
PRAD	CD274	iTreg	0.425248	1.45819e-25	6.78364e-24	29126
SKCM	CD274	InfiltrationScore	0.45134	3.62923e-25	8.23089e-24	29126
OV	CD274	iTreg	0.541609	5.9531e-25	5.60458e-23	29126
LUAD	CD274	NK	0.411126	6.7069e-25	2.58274e-23	29126
BLCA	CD274	InfiltrationScore	0.466034	2.07836e-24	3.20719e-23	29126
OV	CD274	CD8_naive	-0.534648	3.04308e-24	2.05464e-22	29126
LUSC	CD274	CD8_naive	-0.412066	4.04363e-24	1.77938e-22	29126
LIHC	CD274	Central_memory	0.463093	6.32056e-24	4.3512e-22	29126
LUSC	CD274	Cytotoxic	0.409991	7.15981e-24	1.24661e-22	29126
THCA	CD274	Tfh	0.400343	1.97979e-23	2.85899e-22	29126
COAD	CD274	Exhausted	0.510888	2.85137e-23	1.32071e-20	29126
OV	CD274	Neutrophil	-0.524202	3.28308e-23	1.36588e-21	29126
PRAD	CD274	Tfh	0.404909	4.09779e-23	8.35226e-22	29126
LUSC	CD274	InfiltrationScore	0.403316	4.38026e-23	3.89938e-22	29126
BRCA	LAG3	Tfh	0.472531	9.17775e-69	2.40402e-67	3902
HNSC	LAG3	InfiltrationScore	0.646251	3.15104e-68	3.13981e-66	3902
SKCM	LAG3	Gamma_delta	0.68951	3.98034e-68	3.99905e-64	3902
HNSC	LAG3	CD8_T	0.644216	1.12487e-67	3.23448e-65	3902
HNSC	LAG3	Neutrophil	-0.643781	1.47442e-67	1.19185e-65	3902
LUSC	LAG3	Neutrophil	-0.641562	1.41823e-65	2.82382e-63	3902
COAD	LAG3	NK	0.765981	1.03269e-64	1.28551e-61	3902
PRAD	LAG3	Neutrophil	-0.637862	3.7145e-64	1.91411e-62	3902
STAD	LAG3	Th1	0.686827	4.54464e-64	7.04559e-61	3902
BRCA	LAG3	NK	0.45419	4.96253e-63	1.19273e-61	3902
STAD	LAG3	Exhausted	0.679544	3.00341e-62	7.56634e-59	3902
CESC	LAG3	Th1	0.768879	8.85861e-62	4.42864e-58	3902
CESC	LAG3	Exhausted	0.764473	1.11166e-60	1.11149e-56	3902
LIHC	LAG3	Exhausted	0.683318	1.27619e-59	2.55659e-55	3902
KIRC	LAG3	Tfh	0.595889	1.60292e-59	1.86356e-57	3902
SKCM	LAG3	InfiltrationScore	0.654531	2.62743e-59	1.97736e-57	3902
LUAD	LAG3	Neutrophil	-0.598976	2.26994e-57	3.55795e-55	3902
THCA	LAG3	Tr1	0.596814	1.75037e-56	9.34882e-55	3902
STAD	LAG3	CD8_T	0.654064	2.81784e-56	1.07152e-53	3902
SKCM	LAG3	CD8_naive	-0.64029	4.8203e-56	1.93718e-52	3902
LUAD	LAG3	Cytotoxic	0.590887	1.65579e-55	3.90826e-53	3902
KIRP	LAG3	Neutrophil	-0.725669	4.58391e-54	8.84959e-52	3902
THCA	LAG3	iTreg	0.584084	1.28635e-53	5.52881e-52	3902
CESC	LAG3	CD8_T	0.731422	3.82631e-53	1.31922e-50	3902
COAD	LAG3	CD8_T	0.713084	2.26843e-52	2.15145e-49	3902
KIRP	YY1	Cytotoxic	-0.323376	2.68353e-09	3.18686e-08	7528
HNSC	YY1	Neutrophil	0.244882	3.56581e-09	1.84269e-08	7528
TGCT	YY1	Th17	-0.445927	5.41475e-09	3.13311e-08	7528
PRAD	YY1	Monocyte	0.244675	6.11134e-09	4.67884e-08	7528
TGCT	YY1	InfiltrationScore	-0.44363	6.61999e-09	1.24888e-07	7528
KIRP	YY1	CD8_T	-0.314789	7.32964e-09	6.1964e-08	7528
BRCA	YY1	iTreg	0.163894	8.76993e-09	2.69392e-08	7528
HNSC	YY1	CD4_T	-0.238148	9.69792e-09	3.46344e-08	7528
LUAD	YY1	MAIT	-0.235155	1.1182e-08	4.41103e-08	7528
LIHC	YY1	Central_memory	0.272885	1.12172e-08	7.31015e-08	7528
HNSC	YY1	CD8_T	-0.235234	1.48158e-08	1.70115e-07	7528
LGG	YY1	CD8_naive	-0.240668	1.78731e-08	9.39332e-08	7528
THYM	YY1	InfiltrationScore	-0.481548	1.96412e-08	4.72793e-07	7528
THCA	YY1	Th2	-0.231819	2.0377e-08	1.81472e-07	7528
BLCA	YY1	NKT	-0.266507	2.2393e-08	1.43943e-07	7528
BRCA	YY1	Cytotoxic	-0.159327	2.26382e-08	7.00742e-08	7528
UCEC	YY1	NK	-0.380497	2.52079e-08	3.58899e-07	7528
THCA	YY1	Exhausted	-0.22903	3.03468e-08	1.28367e-07	7528
ESCA	YY1	CD4_T	-0.382216	3.23653e-08	2.54252e-07	7528
BRCA	YY1	DC	0.15684	3.75175e-08	1.09716e-07	7528
PRAD	YY1	Central_memory	0.231813	3.8148e-08	1.03018e-07	7528
HNSC	YY1	CD8_naive	0.227949	4.17112e-08	5.3612e-07	7528
ESCA	YY1	Tfh	-0.379201	4.23073e-08	6.61096e-07	7528
STAD	YY1	Neutrophil	0.253748	4.83136e-08	2.33504e-07	7528
KIRP	YY1	Exhausted	-0.297696	4.93443e-08	4.00945e-07	7528
PRAD	CD274	CD4_T	0.403459	6.03542e-23	7.3556e-22	29126
LGG	CD274	Exhausted	0.406519	1.14455e-22	2.87095e-21	29126
THCA	CD274	DC	0.392605	1.60712e-22	8.9989e-22	29126
TGCT	CD274	Central_memory	0.67705	2.93136e-22	1.28793e-20	29126
BLCA	CD274	NK	0.438941	1.54648e-21	3.12514e-20	29126
BLCA	CD274	Neutrophil	-0.438847	1.58089e-21	2.37571e-20	29126
BRCA	CD274	CD8_T	0.266484	3.01196e-21	4.37801e-20	29126
LIHC	CD274	Macrophage	0.4364	3.84443e-21	1.59452e-19	29126
THCA	CD274	Macrophage	0.378441	6.44902e-21	6.38494e-20	29126
PAAD	CD274	iTreg	0.617983	1.17045e-20	2.62194e-18	29126
SKCM	CD274	NKT	-0.409622	1.32693e-20	7.86531e-19	29126
COAD	CD274	iTreg	0.482065	1.50572e-20	2.14211e-18	29126
HNSC	CD274	InfiltrationScore	0.37592	1.93844e-20	3.89001e-19	29126
LUAD	CD274	Th1	0.372735	2.00549e-20	9.02158e-19	29126
BRCA	CD274	CD4_T	0.260755	2.21441e-20	1.11063e-19	29126
SARC	CD274	Th1	0.525086	3.50887e-20	1.49659e-18	29126
THCA	CD274	Cytotoxic	0.370319	4.94418e-20	4.71332e-19	29126
CESC	CD274	Cytotoxic	0.488359	5.51914e-20	1.91276e-18	29126
STAD	CD274	Macrophage	0.411966	7.30024e-20	5.02147e-18	29126
THCA	CD274	CD8_naive	-0.366043	1.41235e-19	2.68132e-18	29126
STAD	CD274	CD8_naive	-0.403736	4.52154e-19	3.57361e-17	29126
SKCM	CD274	Monocyte	-0.393786	4.95058e-19	1.95053e-17	29126
BLCA	CD274	CD4_naive	-0.40986	9.94992e-19	4.50592e-17	29126
STAD	CD274	DC	0.399678	1.09098e-18	1.04703e-16	29126
THCA	CD274	InfiltrationScore	0.357013	1.23069e-18	6.48671e-18	29126
LUSC	LAG3	Th17	-0.581367	2.10808e-51	1.41312e-47	3902
LUAD	LAG3	CD8_T	0.569142	9.4272e-51	3.05061e-48	3902
LUAD	LAG3	Th17	-0.568025	1.61884e-50	6.24593e-48	3902
HNSC	LAG3	Tfh	0.569863	4.77439e-50	2.70701e-48	3902
ESCA	LAG3	Cytotoxic	0.821894	2.68019e-49	4.90768e-46	3902
PRAD	LAG3	Cytotoxic	0.569923	1.08968e-48	6.59617e-47	3902
KIRP	LAG3	CD8_T	0.698904	1.19318e-48	4.99098e-46	3902
OV	LAG3	Th1	0.706647	4.85216e-48	1.0031e-45	3902
CESC	LAG3	Neutrophil	-0.700734	4.37701e-47	5.8743e-45	3902
LUSC	LAG3	CD8_T	0.554711	5.07604e-46	4.63996e-43	3902
STAD	LAG3	Tfh	0.594892	2.03051e-44	1.36866e-42	3902
PRAD	LAG3	CD4_T	0.546532	3.72461e-44	1.52141e-42	3902
BLCA	LAG3	Macrophage	0.603353	1.08319e-43	6.91419e-42	3902
LUSC	LAG3	iTreg	0.541304	1.71191e-43	2.15165e-40	3902
PRAD	LAG3	Th17	-0.542878	1.76767e-43	9.25129e-42	3902
COAD	LAG3	InfiltrationScore	0.664878	2.43602e-43	8.80547e-42	3902
BRCA	LAG3	CD8_naive	-0.379634	4.83339e-43	2.29324e-41	3902
PRAD	LAG3	Tfh	0.539758	6.58319e-43	2.95743e-41	3902
STAD	LAG3	Neutrophil	-0.583577	2.00958e-42	1.21261e-40	3902
LUSC	LAG3	Tfh	0.533692	4.15828e-42	9.56785e-41	3902
BLCA	LAG3	iTreg	0.592052	9.60822e-42	1.82257e-39	3902
BLCA	LAG3	CD8_naive	-0.59193	1.00753e-41	1.12547e-38	3902
STAD	LAG3	Th17	-0.57826	1.63722e-41	1.26909e-38	3902
BRCA	LAG3	Bcell	0.372359	2.37184e-41	2.02179e-39	3902
THCA	LAG3	Central_memory	0.517212	1.89193e-40	7.89447e-39	3902
LIHC	YY1	iTreg	0.259546	5.90033e-08	3.27337e-07	7528
SKCM	YY1	iTreg	0.245355	6.28238e-08	2.64817e-07	7528
THYM	YY1	Central_memory	0.465154	6.73738e-08	7.04307e-07	7528
LUAD	YY1	NK	-0.222148	7.1473e-08	3.26197e-07	7528
SKCM	YY1	Gamma_delta	-0.24398	7.47798e-08	4.53417e-07	7528
TGCT	YY1	Monocyte	-0.412466	8.7757e-08	2.36255e-07	7528
LGG	YY1	Monocyte	0.227769	1.03116e-07	3.07908e-07	7528
PRAD	YY1	Neutrophil	0.222891	1.27819e-07	4.29635e-07	7528
STAD	YY1	CD4_T	-0.24212	1.99928e-07	5.17911e-07	7528
BLCA	YY1	Gamma_delta	-0.247807	2.13954e-07	2.7719e-06	7528
THCA	YY1	InfiltrationScore	-0.21449	2.23034e-07	5.2413e-07	7528
CESC	YY1	CD8_T	-0.287068	2.70996e-07	3.74248e-06	7528
HNSC	YY1	InfiltrationScore	-0.212927	3.16669e-07	2.0586e-06	7528
THYM	YY1	CD8_naive	0.441382	3.60261e-07	2.23218e-06	7528
THCA	YY1	Tfh	-0.210431	3.79961e-07	1.67295e-06	7528
TGCT	YY1	iTreg	0.391376	4.37262e-07	5.80937e-06	7528
KIRP	YY1	NK	-0.276045	4.65118e-07	2.75233e-06	7528
PAAD	YY1	CD8_T	-0.359062	5.9919e-07	1.1465e-05	7528
KIRP	YY1	CD8_naive	0.270783	7.80024e-07	8.42007e-06	7528
SARC	YY1	InfiltrationScore	-0.296314	9.03418e-07	3.69629e-06	7528
STAD	YY1	NK	-0.227191	1.11673e-06	6.73649e-06	7528
KIRP	YY1	Macrophage	-0.265599	1.28457e-06	6.87591e-06	7528
KIRP	YY1	CD4_naive	0.265325	1.31848e-06	6.55747e-06	7528
PAAD	YY1	nTreg	0.347892	1.39621e-06	2.4504e-05	7528
PAAD	YY1	Gamma_delta	-0.345893	1.61901e-06	1.6944e-05	7528
OV	CD274	InfiltrationScore	0.472727	1.31174e-18	4.56673e-17	29126
STAD	CD274	Th17	-0.397409	1.77559e-18	7.96999e-17	29126
OV	CD274	NK	0.470073	2.16126e-18	1.25259e-16	29126
KIRC	CD274	Central_memory	0.34384	2.93531e-18	3.94111e-17	29126
CESC	CD274	Th1	0.467226	3.24375e-18	1.82206e-16	29126
COAD	CD274	CD8_T	0.453127	4.61582e-18	2.58967e-16	29126
PRAD	CD274	Cytotoxic	0.354731	9.41462e-18	1.37105e-16	29126
LGG	CD274	Bcell	-0.357739	1.44625e-17	3.33618e-16	29126
BRCA	CD274	nTreg	0.237733	4.12933e-17	4.09412e-16	29126
HNSC	CD274	Th17	-0.343296	4.24135e-17	1.11449e-15	29126
LGG	CD274	Macrophage	0.351395	5.78481e-17	2.8963e-16	29126
LIHC	CD274	iTreg	0.390575	6.66836e-17	1.97322e-15	29126
HNSC	CD274	Macrophage	0.34087	7.25639e-17	1.68074e-15	29126
ESCA	CD274	Cytotoxic	0.548725	8.3446e-17	6.00275e-15	29126
OV	CD274	Exhausted	0.449789	8.53473e-17	4.4224e-15	29126
STAD	CD274	NKT	-0.378493	8.93129e-17	5.90168e-15	29126
HNSC	CD274	NK	0.339835	9.11238e-17	2.23131e-15	29126
HNSC	CD274	Neutrophil	-0.339009	1.09199e-16	1.21636e-15	29126
COAD	CD274	DC	0.432885	1.85436e-16	9.07451e-15	29126
TGCT	CD274	Exhausted	0.596617	2.05862e-16	1.02854e-14	29126
LUAD	CD274	iTreg	0.332946	2.2359e-16	6.64576e-15	29126
LUSC	CD274	Macrophage	0.33721	3.37131e-16	2.31389e-15	29126
TGCT	CD274	Tfh	0.590447	4.96707e-16	9.03862e-15	29126
SKCM	CD274	Gamma_delta	0.360573	5.33119e-16	1.417e-14	29126
COAD	CD274	Tfh	0.423926	8.80217e-16	1.92229e-14	29126
COAD	LAG3	Neutrophil	-0.645395	3.76817e-40	4.24014e-38	3902
KIRC	LAG3	iTreg	0.501687	6.04432e-40	2.16701e-38	3902
TGCT	LAG3	Exhausted	0.822037	1.69626e-39	8.49614e-36	3902
LIHC	LAG3	CD8_T	0.577334	4.70797e-39	1.15018e-36	3902
LIHC	LAG3	Th1	0.575929	7.8776e-39	1.37228e-36	3902
BLCA	LAG3	CD4_naive	-0.573185	1.17153e-38	9.24857e-36	3902
LIHC	LAG3	Tfh	0.574713	1.22722e-38	7.44998e-37	3902
KIRP	LAG3	NK	0.63892	1.87453e-38	1.07534e-35	3902
STAD	LAG3	NK	0.559536	1.96378e-38	2.86797e-36	3902
TGCT	LAG3	Tfh	0.810086	1.54619e-37	1.68359e-35	3902
LIHC	LAG3	Neutrophil	-0.561605	1.3018e-36	5.03456e-35	3902
KIRP	LAG3	Cytotoxic	0.624123	2.81928e-36	2.67007e-34	3902
OV	LAG3	Cytotoxic	0.633424	4.61445e-36	3.42717e-34	3902
KIRP	LAG3	Tfh	0.622145	5.40068e-36	5.67722e-34	3902
ESCA	LAG3	Th1	0.741609	1.77294e-35	7.14212e-32	3902
COAD	LAG3	Tfh	0.612051	3.36042e-35	3.18712e-33	3902
CESC	LAG3	InfiltrationScore	0.626328	3.53209e-35	3.31602e-33	3902
TGCT	LAG3	Cytotoxic	0.793505	4.89147e-35	8.90915e-32	3902
KIRC	LAG3	nTreg	0.470783	9.39733e-35	9.13085e-33	3902
PRAD	LAG3	Monocyte	-0.487383	3.70766e-34	7.30518e-32	3902
STAD	LAG3	CD8_naive	-0.527546	1.32614e-33	1.56638e-30	3902
BLCA	LAG3	Tfh	0.538439	1.80786e-33	1.21574e-31	3902
SKCM	LAG3	Th17	-0.514659	2.05163e-33	1.37418e-29	3902
KIRC	LAG3	Cytotoxic	0.461302	2.90062e-33	9.34938e-32	3902
THCA	LAG3	CD4_T	0.472223	4.14882e-33	2.97838e-31	3902
ESCA	YY1	DC	0.334707	1.62719e-06	1.3152e-05	7528
KIRP	YY1	Monocyte	-0.261989	1.80691e-06	9.85845e-06	7528
TGCT	YY1	Th1	0.370756	1.89401e-06	9.5343e-06	7528
TGCT	YY1	MAIT	-0.370035	1.99007e-06	1.1789e-05	7528
BLCA	YY1	Tfh	-0.227686	1.99741e-06	1.5918e-05	7528
ESCA	YY1	MAIT	-0.330768	2.18957e-06	5.5896e-05	7528
STAD	YY1	Tfh	-0.21881	2.79083e-06	1.2308e-05	7528
SARC	YY1	Macrophage	-0.282396	3.00089e-06	9.09001e-06	7528
KIRC	YY1	CD8_T	-0.187815	3.23365e-06	6.65968e-06	7528
PRAD	YY1	CD4_T	-0.195317	3.93703e-06	1.0682e-05	7528
STAD	YY1	Th2	-0.214685	4.32379e-06	1.7766e-05	7528
BRCA	YY1	Effector_memory	0.130833	4.62569e-06	1.3357e-05	7528
THYM	YY1	MAIT	-0.398572	5.44342e-06	6.0195e-05	7528
THCA	YY1	Th17	0.188711	5.51095e-06	1.5726e-05	7528
THYM	YY1	Exhausted	-0.396189	6.26421e-06	2.906e-05	7528
PRAD	YY1	Macrophage	0.191205	6.31159e-06	4.6005e-05	7528
LUAD	YY1	Central_memory	0.185888	7.09482e-06	5.3014e-05	7528
PAAD	YY1	Monocyte	0.321726	8.95167e-06	7.2022e-05	7528
LGG	YY1	CD8_T	-0.189892	9.95758e-06	4.1961e-05	7528
KIRC	YY1	Macrophage	-0.177758	1.0728e-05	2.7742e-05	7528
DLBC	YY1	Central_memory	0.58829	1.0962e-05	7.1452e-05	7528
PAAD	YY1	NK	-0.316144	1.3021e-05	0.000106832	7528
KIRP	YY1	Neutrophil	0.23893	1.4217e-05	6.6975e-05	7528
SKCM	YY1	Central_memory	0.19747	1.4871e-05	6.8004e-05	7528
LGG	YY1	Th17	0.186063	1.5089e-05	9.2912e-05	7528
TGCT	CD274	Cytotoxic	0.584119	1.20235e-15	1.3602e-14	29126
KIRC	CD274	nTreg	0.315173	1.9259e-15	1.91571e-14	29126
BRCA	CD274	Monocyte	-0.224723	2.07985e-15	2.31418e-14	29126
HNSC	CD274	CD8_naive	-0.323667	2.86128e-15	2.11735e-13	29126
SARC	CD274	CD8_naive	-0.456435	4.83616e-15	1.75052e-13	29126
READ	CD274	Cytotoxic	0.669234	6.00992e-15	8.88371e-13	29126
OV	CD274	Central_memory	0.420726	1.09838e-14	3.57275e-13	29126
BLCA	CD274	DC	0.359096	1.92658e-14	5.77313e-13	29126
CESC	CD274	Exhausted	0.415625	2.2318e-14	9.03428e-13	29126
STAD	CD274	Central_memory	0.349161	2.39189e-14	9.14727e-13	29126
SARC	CD274	Neutrophil	-0.444603	2.88032e-14	8.24255e-13	29126
KIRC	CD274	iTreg	0.301176	3.58157e-14	2.17895e-13	29126
SKCM	CD274	CD4_T	0.33793	3.98708e-14	4.08132e-13	29126
CESC	CD274	Neutrophil	-0.410885	4.6719e-14	1.12288e-12	29126
CESC	CD274	Th17	-0.410085	5.28622e-14	2.96102e-12	29126
LUSC	CD274	Tfh	0.309764	8.73567e-14	3.8215e-13	29126
LIHC	CD274	Tfh	0.349255	1.31329e-13	2.0538e-12	29126
PCPG	CD274	Central_memory	0.504007	1.93121e-13	1.55678e-11	29126
PCPG	CD274	CD8_naive	-0.500322	3.07421e-13	4.63717e-11	29126
LUAD	CD274	DC	0.293041	7.18668e-13	2.9486e-11	29126
SKCM	CD274	Macrophage	0.321165	7.80896e-13	2.94396e-11	29126
LIHC	CD274	Neutrophil	-0.337223	9.79449e-13	1.02945e-11	29126
READ	CD274	Th1	0.623336	1.23342e-12	2.43774e-09	29126
TGCT	CD274	Th1	0.528685	1.30257e-12	1.67289e-10	29126
PRAD	CD274	NK	0.294646	1.77034e-12	6.96388e-12	29126
UCEC	LAG3	Neutrophil	-0.715111	8.86928e-33	2.11363e-30	3902
SKCM	LAG3	NKT	-0.508429	1.59263e-32	1.06675e-29	3902
KIRC	LAG3	CD4_naive	-0.453462	4.56267e-32	2.11449e-30	3902
SKCM	LAG3	iTreg	0.501327	1.56531e-31	6.32865e-30	3902
CESC	LAG3	Th17	-0.597764	2.03828e-31	6.79324e-28	3902
TGCT	LAG3	CD8_T	0.764676	3.41667e-31	1.18022e-28	3902
ESCA	LAG3	Neutrophil	-0.708091	3.87041e-31	1.12982e-28	3902
LIHC	LAG3	Th17	-0.51885	1.35536e-30	4.96377e-29	3902
UCEC	LAG3	Cytotoxic	0.694809	2.63143e-30	1.013e-27	3902
LUSC	LAG3	NK	0.457843	4.67492e-30	1.22732e-28	3902
STAD	LAG3	InfiltrationScore	0.501313	5.20123e-30	2.53202e-28	3902
OV	LAG3	Neutrophil	-0.586123	6.74319e-30	3.93085e-28	3902
OV	LAG3	Tfh	0.585738	7.49694e-30	4.01969e-28	3902
LUAD	LAG3	iTreg	0.448405	7.72893e-30	1.64963e-27	3902
LGG	LAG3	Effector_memory	0.462423	1.19505e-29	1.57237e-26	3902
PAAD	LAG3	Cytotoxic	0.710839	1.80725e-29	1.33449e-26	3902
BLCA	LAG3	CD8_T	0.507837	2.25111e-29	3.83586e-27	3902
LIHC	LAG3	Cytotoxic	0.507244	4.19751e-29	4.59501e-27	3902
THCA	LAG3	Effector_memory	0.441548	1.07916e-28	1.52899e-25	3902
HNSC	LAG3	Gamma_delta	0.443201	1.24035e-28	9.3856e-27	3902
CESC	LAG3	Tfh	0.57215	2.3768e-28	1.66185e-26	3902
CESC	LAG3	NK	0.571927	2.52052e-28	9.00051e-26	3902
SKCM	LAG3	Monocyte	-0.476687	2.90563e-28	2.61819e-26	3902
KIRP	LAG3	Th1	0.56062	3.95234e-28	7.85694e-26	3902
UVM	LAG3	Neutrophil	-0.886358	8.33173e-28	1.15513e-24	3902
PAAD	YY1	CD4_T	-0.313516	1.5493e-05	6.2993e-05	7528
STAD	YY1	MAIT	-0.202099	1.5611e-05	0.000101819	7528
THYM	YY1	iTreg	0.379836	1.5954e-05	7.0897e-05	7528
CESC	YY1	Tfh	-0.240131	1.9238e-05	0.000179686	7528
KIRC	YY1	CD4_T	-0.171173	2.2715e-05	6.244e-05	7528
TGCT	YY1	Macrophage	-0.330398	2.5268e-05	0.000219345	7528
LUSC	YY1	MAIT	-0.177304	2.7032e-05	7.9489e-05	7528
CESC	YY1	NK	-0.235091	2.8994e-05	0.000277944	7528
PRAD	YY1	Cytotoxic	-0.177024	2.9779e-05	0.000110256	7528
DLBC	YY1	InfiltrationScore	-0.560619	3.4101e-05	0.00159466	7528
THCA	YY1	Gamma_delta	-0.171097	3.8976e-05	0.000115961	7528
CESC	YY1	InfiltrationScore	-0.230503	4.1793e-05	0.000224357	7528
UVM	YY1	Gamma_delta	-0.439353	4.5577e-05	0.0010516	7528
THCA	YY1	Neutrophil	0.168401	5.1724e-05	0.000112398	7528
KIRC	YY1	Exhausted	-0.162741	5.7027e-05	0.000128084	7528
DLBC	YY1	iTreg	0.544893	6.2204e-05	0.000427948	7528
PRAD	YY1	Gamma_delta	-0.169548	6.4373e-05	0.000246185	7528
BLCA	YY1	nTreg	0.190677	7.3385e-05	0.000535005	7528
BRCA	YY1	CD8_T	-0.111778	9.2565e-05	0.000225358	7528
DLBC	YY1	NK	-0.533713	9.3677e-05	0.00309334	7528
LIHC	YY1	NKT	-0.188236	9.64e-05	0.000398593	7528
LGG	YY1	Bcell	0.166952	0.000106103	0.000293234	7528
LGG	YY1	Th1	0.166888	0.000106758	0.00026235	7528
GBM	YY1	CD4_T	-0.288379	0.000113915	0.000609527	7528
STAD	YY1	nTreg	0.180093	0.000122448	0.000284244	7528
PRAD	CD274	Monocyte	-0.293538	2.16046e-12	2.89652e-11	29126
HNSC	CD274	Tfh	0.289316	2.24321e-12	1.69869e-11	29126
SARC	CD274	Central_memory	0.412456	2.62427e-12	2.06741e-10	29126
STAD	CD274	NK	0.320854	3.11107e-12	4.56003e-11	29126
READ	CD274	InfiltrationScore	0.614176	3.22199e-12	1.04051e-10	29126
ESCA	CD274	iTreg	0.470138	3.59145e-12	3.01412e-10	29126
LUAD	CD274	Exhausted	0.284203	3.6561e-12	3.0775e-11	29126
OV	CD274	Th17	-0.380969	4.12394e-12	1.67404e-10	29126
SKCM	CD274	Th2	0.310611	4.63152e-12	1.8036e-10	29126
KIRC	CD274	Tr1	0.275643	4.99473e-12	6.43936e-11	29126
PRAD	CD274	CD8_naive	-0.284751	1.01638e-11	6.67525e-10	29126
UCEC	CD274	Tfh	0.45542	1.09928e-11	3.8204e-10	29126
UCEC	CD274	Central_memory	0.454078	1.28481e-11	3.25149e-10	29126
CESC	CD274	DC	0.368359	2.13691e-11	6.7936e-10	29126
COAD	CD274	CD8_naive	-0.357784	2.26891e-11	5.68426e-10	29126
LIHC	CD274	InfiltrationScore	0.31708	2.34052e-11	2.44589e-10	29126
LGG	CD274	Th2	0.283855	2.35711e-11	1.36481e-10	29126
OV	CD274	Effector_memory	0.367266	2.66263e-11	2.40375e-09	29126
KIRC	CD274	NK	-0.265267	3.22625e-11	1.1749e-10	29126
CESC	CD274	InfiltrationScore	0.36316	4.25908e-11	8.08053e-10	29126
PRAD	CD274	Th17	-0.276168	4.38129e-11	2.72013e-10	29126
LGG	CD274	CD4_T	0.276638	7.76586e-11	5.46138e-10	29126
LGG	CD274	Cytotoxic	0.275723	9.01098e-11	5.656e-10	29126
DLBC	CD274	Bcell	-0.774475	1.06026e-10	1.62888e-07	29126
THCA	CD274	Exhausted	0.264694	1.26113e-10	7.46648e-10	29126
BLCA	LAG3	Th17	-0.493698	1.28493e-27	1.2918e-23	3902
BLCA	LAG3	Th2	0.49369	1.28765e-27	5.53221e-26	3902
LIHC	LAG3	InfiltrationScore	0.493382	2.14011e-27	7.48886e-26	3902
KIRP	LAG3	Th17	-0.552877	2.97686e-27	1.87365e-25	3902
COAD	LAG3	Th1	0.54861	2.99804e-27	1.4928e-24	3902
LIHC	LAG3	NK	0.489922	5.55349e-27	4.63554e-25	3902
KIRC	LAG3	CD8_naive	-0.416768	7.31694e-27	3.65175e-25	3902
PRAD	LAG3	Gamma_delta	0.434294	1.04717e-26	2.87976e-23	3902
OV	LAG3	NK	0.553713	3.18264e-26	4.25476e-24	3902
SARC	LAG3	Th1	0.5836	1.38462e-25	9.18008e-24	3902
KIRC	LAG3	Th2	-0.406976	1.40776e-25	1.99397e-23	3902
STAD	LAG3	Gamma_delta	0.4643	1.9293e-25	4.32034e-22	3902
UCEC	LAG3	Exhausted	0.645957	4.01311e-25	4.72555e-22	3902
OV	LAG3	InfiltrationScore	0.54265	4.64966e-25	2.13852e-23	3902
OV	LAG3	Exhausted	0.542394	4.94154e-25	6.31164e-23	3902
UCEC	LAG3	CD8_T	0.644453	5.60007e-25	1.51489e-22	3902
LUSC	LAG3	Central_memory	0.413871	2.45118e-24	1.71157e-22	3902
HNSC	LAG3	CD8_naive	-0.407764	4.37446e-24	3.03618e-21	3902
KIRC	LAG3	Macrophage	0.393924	6.24288e-24	9.71098e-23	3902
HNSC	LAG3	iTreg	0.405955	7.22468e-24	1.73323e-22	3902
KIRC	LAG3	Central_memory	0.392386	9.65245e-24	2.22382e-22	3902
SARC	LAG3	Exhausted	0.564705	1.00972e-23	6.94666e-22	3902
TGCT	LAG3	Neutrophil	-0.691824	1.5322e-23	1.696e-21	3902
PAAD	LAG3	NK	0.649064	2.88484e-23	1.10606e-20	3902
ESCA	LAG3	NK	0.631241	3.48539e-23	1.08004e-20	3902
PAAD	YY1	Th17	0.280116	0.000122759	0.000848923	7528
KIRC	YY1	Th2	0.15488	0.000129215	0.000386281	7528
BRCA	YY1	Neutrophil	0.109072	0.000136691	0.000325819	7528
LUAD	YY1	Bcell	0.157346	0.000149587	0.000714562	7528
TGCT	YY1	DC	-0.298251	0.000155804	0.00197316	7528
CESC	YY1	Cytotoxic	-0.212937	0.000158469	0.000909296	7528
PRAD	YY1	CD8_T	-0.160093	0.000163033	0.000566081	7528
THCA	YY1	CD4_T	-0.15685	0.000165586	0.000461012	7528
KIRC	YY1	iTreg	-0.152407	0.000165827	0.000349464	7528
KIRP	YY1	Central_memory	0.207766	0.000169464	0.000535996	7528
PAAD	YY1	Tfh	-0.273827	0.000176251	0.000780523	7528
PRAD	YY1	iTreg	0.159077	0.000179625	0.000419564	7528
LGG	YY1	DC	0.161085	0.000185394	0.000418956	7528
HNSC	YY1	Monocyte	0.155636	0.000201453	0.000954531	7528
BRCA	YY1	Bcell	0.10626	0.000203076	0.000423088	7528
THYM	YY1	CD4_T	0.329557	0.000209967	0.000833454	7528
HNSC	YY1	Th2	-0.154957	0.00021495	0.00114518	7528
LGG	YY1	Macrophage	0.158659	0.00023221	0.00045629	7528
SKCM	YY1	DC	-0.16827	0.000233139	0.0012254	7528
TGCT	YY1	nTreg	0.289866	0.000242144	0.00149687	7528
THYM	YY1	Macrophage	-0.326383	0.000243595	0.00079635	7528
UVM	YY1	Effector_memory	0.39906	0.000245709	0.000991934	7528
LIHC	YY1	CD8_T	-0.175784	0.000275532	0.0010395	7528
PCPG	YY1	MAIT	-0.262797	0.000279411	0.00156714	7528
LUSC	YY1	Bcell	0.153613	0.000284498	0.00225246	7528
LGG	CD274	MAIT	0.272441	1.52906e-10	9.22595e-10	29126
PAAD	CD274	Cytotoxic	0.449559	1.72577e-10	4.68757e-09	29126
CESC	CD274	Macrophage	0.351846	1.83132e-10	5.57397e-09	29126
LUAD	CD274	Tfh	0.260209	2.28286e-10	1.29418e-09	29126
PCPG	CD274	nTreg	0.442189	2.35872e-10	2.38399e-08	29126
HNSC	CD274	nTreg	0.261926	2.47648e-10	5.74482e-09	29126
LIHC	CD274	Cytotoxic	0.300539	2.66996e-10	7.18914e-09	29126
PCPG	CD274	Th1	0.440156	2.91108e-10	2.11542e-08	29126
SARC	CD274	Exhausted	0.374339	3.06695e-10	4.47762e-09	29126
SKCM	CD274	Th17	-0.282576	3.75246e-10	9.41347e-09	29126
LUSC	CD274	Th1	0.261608	4.03059e-10	1.32443e-08	29126
SARC	CD274	Tfh	0.371972	4.04102e-10	6.69803e-09	29126
TGCT	CD274	CD8_naive	-0.473182	4.43472e-10	5.76197e-09	29126
PCPG	CD274	Monocyte	-0.435898	4.5031e-10	1.6302e-07	29126
ESCA	CD274	InfiltrationScore	0.425262	5.19595e-10	1.4951e-08	29126
LUSC	CD274	iTreg	0.259658	5.48551e-10	1.0102e-08	29126
OV	CD274	Macrophage	0.342428	6.29532e-10	1.20573e-08	29126
LIHC	CD274	Exhausted	0.293652	7.03699e-10	1.6148e-08	29126
READ	CD274	iTreg	0.554669	8.28114e-10	4.42347e-07	29126
BRCA	CD274	MAIT	-0.174341	9.0568e-10	9.67068e-09	29126
HNSC	CD274	CD8_T	0.252862	1.04808e-09	1.44988e-08	29126
TGCT	CD274	DC	0.463953	1.06066e-09	6.03704e-08	29126
COAD	CD274	Tr1	0.327331	1.17926e-09	1.10946e-08	29126
LGG	CD274	Th1	0.259315	1.18187e-09	5.66734e-09	29126
LGG	CD274	Neutrophil	-0.258342	1.36925e-09	9.86676e-09	29126
BRCA	LAG3	Central_memory	0.27856	3.82437e-23	5.46025e-22	3902
HNSC	LAG3	Macrophage	0.399706	3.99457e-23	1.4672e-21	3902
OV	LAG3	CD8_naive	-0.520862	6.90372e-23	4.14492e-21	3902
LGG	LAG3	Central_memory	-0.407105	9.81743e-23	2.42324e-21	3902
SKCM	LAG3	Central_memory	0.428943	1.22533e-22	3.8592e-21	3902
UCEC	LAG3	Tfh	0.617675	1.56487e-22	1.40488e-20	3902
UCEC	LAG3	Th1	0.617616	1.58353e-22	2.24816e-20	3902
KIRC	LAG3	Tr1	0.382066	1.69494e-22	6.72394e-21	3902
ESCA	LAG3	iTreg	0.619504	3.68127e-22	3.37037e-19	3902
PRAD	LAG3	CD8_T	0.396472	3.80165e-22	4.31648e-20	3902
ESCA	LAG3	Exhausted	0.618016	4.92857e-22	1.65452e-18	3902
SARC	LAG3	CD8_T	0.54426	7.76219e-22	7.39026e-20	3902
CESC	LAG3	Gamma_delta	0.507739	1.01874e-21	2.54648e-18	3902
UVM	LAG3	CD8_T	0.83172	1.25584e-21	5.94532e-19	3902
LUSC	LAG3	InfiltrationScore	0.389613	1.59099e-21	1.25667e-20	3902
KIRP	LAG3	Exhausted	0.495306	2.13615e-21	2.45083e-19	3902
THYM	LAG3	Cytotoxic	0.726139	2.97615e-21	1.1835e-17	3902
THCA	LAG3	Th2	0.381422	3.00948e-21	5.06528e-19	3902
LIHC	LAG3	Gamma_delta	0.436251	3.97865e-21	9.96304e-18	3902
UVM	LAG3	Exhausted	0.825927	4.18261e-21	1.65682e-18	3902
KIRC	LAG3	InfiltrationScore	0.368573	6.17738e-21	6.6541e-20	3902
BRCA	LAG3	Gamma_delta	0.264323	6.42862e-21	8.44707e-20	3902
TGCT	LAG3	CD8_naive	-0.6594	8.01443e-21	7.64615e-18	3902
LGG	LAG3	InfiltrationScore	0.385853	2.11375e-20	1.32925e-19	3902
HNSC	LAG3	CD4_naive	-0.374487	2.7693e-20	2.78703e-17	3902
BLCA	YY1	NK	-0.174352	0.000294591	0.00080931	7528
ESCA	YY1	CD8_naive	0.25531	0.000304412	0.00837632	7528
HNSC	YY1	MAIT	-0.151009	0.000311709	0.00114344	7528
UCEC	YY1	nTreg	0.25113	0.000323174	0.00231518	7528
PCPG	YY1	NKT	-0.260129	0.000323817	0.00407813	7528
TGCT	YY1	Effector_memory	0.282045	0.000360944	0.00248591	7528
BRCA	YY1	Tr1	0.101578	0.000384336	0.000916294	7528
UCEC	YY1	CD4_T	-0.247799	0.000390052	0.00109374	7528
CESC	YY1	Exhausted	-0.200164	0.000391166	0.00240091	7528
THYM	YY1	Tr1	0.31486	0.000412079	0.00337677	7528
UVM	YY1	InfiltrationScore	-0.383038	0.000453484	0.00552791	7528
KICH	YY1	nTreg	0.356838	0.000516598	0.0063437	7528
KIRC	YY1	Neutrophil	0.140607	0.000517688	0.000870299	7528
THCA	YY1	NKT	-0.144459	0.00052908	0.00176441	7528
LGG	YY1	NK	-0.149422	0.000531656	0.00152731	7528
PRAD	YY1	Tfh	-0.147075	0.000539779	0.00156898	7528
SARC	YY1	Central_memory	0.21052	0.000561527	0.00286307	7528
THCA	YY1	Th1	-0.142589	0.000625625	0.00164444	7528
LAML	YY1	NKT	-0.256533	0.000657069	0.0025271	7528
UCEC	YY1	iTreg	0.23679	0.000713355	0.00468349	7528
BLCA	YY1	InfiltrationScore	-0.161908	0.000785001	0.00169849	7528
TGCT	YY1	Bcell	0.266109	0.000785886	0.00151805	7528
LIHC	YY1	InfiltrationScore	-0.162264	0.000797672	0.0022406	7528
STAD	YY1	CD8_T	-0.156849	0.000841686	0.0035876	7528
SARC	YY1	Cytotoxic	-0.202354	0.000923527	0.00279915	7528
UCEC	CD274	Th1	0.409318	1.60638e-09	6.94524e-08	29126
ESCA	CD274	Th1	0.411984	1.97959e-09	1.06898e-07	29126
THCA	CD274	Th17	-0.246924	2.15622e-09	9.61848e-09	29126
LGG	CD274	CD8_naive	-0.254594	2.4002e-09	1.41215e-08	29126
HNSC	CD274	CD4_naive	-0.246894	2.62941e-09	1.16832e-07	29126
KIRC	CD274	Th1	0.238298	2.85245e-09	1.00282e-08	29126
ESCA	CD274	Exhausted	0.407609	3.0375e-09	3.20321e-07	29126
CESC	CD274	CD8_naive	-0.327935	3.32021e-09	6.68623e-08	29126
SARC	CD274	Monocyte	-0.352369	3.64964e-09	9.65976e-08	29126
SARC	CD274	iTreg	0.351032	4.21815e-09	8.35685e-08	29126
COAD	CD274	Central_memory	0.316267	4.46497e-09	1.50727e-07	29126
ESCA	CD274	NK	0.402028	5.19821e-09	1.42066e-07	29126
TGCT	CD274	iTreg	0.444467	6.1534e-09	1.57049e-07	29126
STAD	CD274	MAIT	-0.264078	1.2881e-08	2.09528e-07	29126
KIRC	CD274	Th17	-0.227519	1.48116e-08	4.47911e-08	29126
TGCT	CD274	CD8_T	0.433637	1.56019e-08	1.25486e-07	29126
STAD	CD274	Tfh	0.262535	1.575e-08	1.01902e-07	29126
SKCM	CD274	CD4_naive	-0.255984	1.5776e-08	1.34601e-06	29126
BRCA	CD274	Bcell	0.160786	1.67697e-08	5.76776e-08	29126
BLCA	CD274	Tfh	0.268084	1.83613e-08	2.07643e-07	29126
READ	CD274	Tfh	0.515459	1.8367e-08	1.04612e-06	29126
KIRC	CD274	CD8_naive	-0.22483	2.20614e-08	1.09886e-07	29126
MESO	CD274	Th1	0.555403	2.35882e-08	2.01801e-06	29126
LIHC	CD274	Bcell	-0.266285	2.57961e-08	1.12244e-07	29126
KIRP	CD274	Central_memory	0.303068	2.74576e-08	2.01349e-07	29126
SKCM	LAG3	Th2	0.405382	3.56425e-20	8.73416e-18	3902
OV	LAG3	iTreg	0.491216	3.57936e-20	2.16849e-18	3902
UCEC	LAG3	Th17	-0.5865	5.79092e-20	5.79613e-16	3902
LGG	LAG3	Tfh	0.381624	5.88019e-20	6.8304e-18	3902
BRCA	LAG3	Monocyte	-0.257376	7.01991e-20	1.1444e-18	3902
CESC	LAG3	CD8_naive	-0.486558	7.89692e-20	6.31659e-17	3902
LGG	LAG3	Gamma_delta	0.378877	1.13385e-19	1.70009e-17	3902
KIRP	LAG3	iTreg	0.474433	1.55889e-19	2.1438e-17	3902
LUAD	LAG3	Central_memory	0.363987	1.7446e-19	1.44041e-17	3902
READ	LAG3	Cytotoxic	0.737433	2.9476e-19	2.15764e-16	3902
PRAD	LAG3	NKT	0.369678	2.97345e-19	2.20914e-18	3902
OV	LAG3	Th17	-0.480287	3.08879e-19	2.52814e-17	3902
SARC	LAG3	Neutrophil	-0.512724	3.61434e-19	1.54158e-17	3902
LUAD	LAG3	NK	0.360702	3.86467e-19	8.19629e-18	3902
LUSC	LAG3	Gamma_delta	0.365085	6.5617e-19	3.83593e-17	3902
UCEC	LAG3	InfiltrationScore	0.570917	8.83443e-19	6.9625e-17	3902
LUAD	LAG3	Tfh	0.352365	2.79187e-18	3.89579e-17	3902
TGCT	LAG3	Central_memory	0.624857	2.84056e-18	5.12709e-17	3902
SKCM	LAG3	CD4_T	0.384941	3.43839e-18	4.77808e-17	3902
CESC	LAG3	Macrophage	0.465991	4.08087e-18	3.41444e-16	3902
SKCM	LAG3	Macrophage	0.380285	9.31831e-18	5.65686e-16	3902
ESCA	LAG3	Th17	-0.562264	9.87743e-18	9.94756e-14	3902
UCEC	LAG3	NK	0.556344	9.94373e-18	1.97083e-15	3902
COAD	LAG3	CD8_naive	-0.449013	9.9759e-18	2.09147e-15	3902
OV	LAG3	CD8_T	0.461352	1.08172e-17	1.68821e-15	3902
ACC	YY1	Bcell	0.365199	0.000935246	0.00845764	7528
KIRC	YY1	Tr1	-0.134083	0.000936753	0.00266642	7528
GBM	YY1	CD4_naive	-0.248405	0.000949679	0.00656688	7528
LUAD	YY1	Th2	-0.13713	0.000968358	0.00258147	7528
SARC	YY1	Monocyte	-0.200247	0.00104678	0.00420324	7528
PCPG	YY1	Cytotoxic	-0.236432	0.00112284	0.00870256	7528
KIRC	YY1	Th17	0.131993	0.00112665	0.00195482	7528
THYM	YY1	CD4_naive	0.289769	0.00120621	0.0063683	7528
UCEC	YY1	Cytotoxic	-0.225371	0.00129655	0.0100637	7528
BRCA	YY1	CD8_naive	0.0919201	0.00132042	0.00256994	7528
TGCT	YY1	Central_memory	0.254176	0.00136537	0.00253219	7528
ESCA	YY1	CD8_T	-0.226765	0.00139277	0.0225145	7528
COAD	YY1	CD4_T	-0.17544	0.00139885	0.00275906	7528
ESCA	YY1	NK	-0.224321	0.00157346	0.0085241	7528
BLCA	YY1	Th2	-0.152397	0.0015866	0.00452892	7528
STAD	YY1	Monocyte	0.147833	0.00166319	0.00548429	7528
UCEC	YY1	CD8_T	-0.219855	0.00171269	0.0106042	7528
KIRP	YY1	nTreg	0.173603	0.00173766	0.00960596	7528
SKCM	YY1	Bcell	0.142292	0.00189922	0.011952	7528
SKCM	YY1	CD8_T	-0.142262	0.00190349	0.00591812	7528
LGG	YY1	Th2	0.133102	0.00205406	0.00412908	7528
ESCA	YY1	Monocyte	0.218501	0.00209296	0.0239544	7528
SARC	YY1	MAIT	-0.187673	0.00215521	0.0162279	7528
LGG	YY1	NKT	-0.13228	0.00219055	0.00992167	7528
ESCA	YY1	Macrophage	0.21644	0.00231151	0.0116193	7528
STAD	CD274	CD8_T	0.257548	2.99066e-08	4.30834e-07	29126
PAAD	CD274	Tr1	0.390517	4.62392e-08	6.61789e-07	29126
LIHC	CD274	DC	0.260364	5.34308e-08	7.27159e-07	29126
TGCT	CD274	Monocyte	-0.418663	5.3582e-08	1.47117e-07	29126
CESC	CD274	CD8_T	0.302511	5.55524e-08	8.87994e-07	29126
CHOL	CD274	iTreg	0.705056	6.41152e-08	0.00112383	29126
ESCA	CD274	Neutrophil	-0.373111	7.20828e-08	8.24002e-07	29126
BLCA	CD274	Th2	0.256693	7.48373e-08	4.86818e-07	29126
BRCA	CD274	Tr1	0.153169	7.79472e-08	3.33276e-07	29126
LIHC	CD274	Th1	0.256756	8.25519e-08	1.52843e-06	29126
THCA	CD274	CD4_naive	-0.220256	1.02783e-07	9.6288e-07	29126
UCEC	CD274	CD8_naive	-0.363755	1.1089e-07	4.45743e-06	29126
UCEC	CD274	Cytotoxic	0.36362	1.12184e-07	3.58165e-06	29126
TGCT	CD274	InfiltrationScore	0.409079	1.14431e-07	1.59988e-06	29126
KIRP	CD274	Gamma_delta	-0.289628	1.16394e-07	9.86889e-07	29126
LUSC	CD274	Exhausted	0.222535	1.20636e-07	1.73532e-06	29126
LUSC	CD274	Monocyte	-0.222526	1.2078e-07	3.75987e-06	29126
LUAD	CD274	NKT	0.218205	1.22703e-07	3.70696e-07	29126
UCS	CD274	CD8_naive	-0.63331	1.24463e-07	6.2233e-05	29126
PAAD	CD274	Neutrophil	-0.377524	1.37675e-07	1.23641e-06	29126
UCEC	CD274	Neutrophil	-0.359808	1.55349e-07	3.67153e-06	29126
LGG	CD274	InfiltrationScore	0.22447	1.5881e-07	4.21562e-07	29126
KIRC	CD274	Exhausted	0.210486	1.69926e-07	5.19172e-07	29126
CESC	CD274	Tfh	0.290932	1.83879e-07	2.63398e-06	29126
PRAD	CD274	Th1	0.219981	1.8757e-07	3.24126e-06	29126
THYM	LAG3	Th1	0.676382	1.23445e-17	8.18154e-14	3902
SKCM	LAG3	CD4_naive	-0.377777	1.5836e-17	3.18209e-13	3902
LAML	LAG3	Effector_memory	0.587473	1.96222e-17	3.88657e-13	3902
PAAD	LAG3	Neutrophil	-0.573233	2.24656e-17	7.84406e-16	3902
ESCA	LAG3	InfiltrationScore	0.555456	2.92355e-17	2.17292e-15	3902
PRAD	LAG3	Th1	0.348601	3.6868e-17	1.45282e-15	3902
KIRP	LAG3	InfiltrationScore	0.444242	4.69632e-17	1.08507e-15	3902
READ	LAG3	InfiltrationScore	0.702891	6.37862e-17	4.49983e-15	3902
THYM	LAG3	Gamma_delta	0.66136	1.11857e-16	6.54135e-14	3902
OV	LAG3	Central_memory	0.446522	1.50831e-16	6.02511e-15	3902
STAD	LAG3	Central_memory	0.373207	2.55256e-16	1.18535e-14	3902
KIRC	LAG3	Gamma_delta	0.323947	2.8441e-16	2.84311e-15	3902
TGCT	LAG3	Th1	0.593233	3.34506e-16	5.9886e-13	3902
THCA	LAG3	Macrophage	0.331889	3.56582e-16	2.18209e-15	3902
TGCT	LAG3	Th17	-0.591371	4.35868e-16	1.74304e-14	3902
THCA	LAG3	MAIT	-0.330944	4.36984e-16	3.81034e-15	3902
SARC	LAG3	NK	0.471567	4.4537e-16	3.16891e-14	3902
TGCT	LAG3	Monocyte	-0.589766	5.46774e-16	3.46446e-15	3902
COAD	LAG3	Th2	0.424416	8.09327e-16	8.40864e-15	3902
LIHC	LAG3	CD8_naive	-0.377264	8.65311e-16	5.59186e-13	3902
SARC	LAG3	Th17	-0.465867	1.10887e-15	8.56775e-13	3902
BRCA	LAG3	MAIT	-0.226569	1.21026e-15	4.45911e-14	3902
READ	LAG3	NK	0.676481	2.37573e-15	3.69545e-12	3902
MESO	LAG3	Th1	0.722513	2.80131e-15	1.26364e-12	3902
THCA	LAG3	Gamma_delta	0.32214	2.80796e-15	5.73885e-14	3902
UVM	YY1	CD4_naive	0.335126	0.00237626	0.0281239	7528
SARC	YY1	nTreg	0.183884	0.00265639	0.0135951	7528
UCEC	YY1	NKT	-0.210483	0.0027072	0.0545198	7528
THYM	YY1	NK	-0.269142	0.00272035	0.00798829	7528
PCPG	YY1	Neutrophil	0.217859	0.0027421	0.0170449	7528
UVM	YY1	CD4_T	0.33027	0.00277184	0.0115348	7528
UVM	YY1	Macrophage	-0.329971	0.002798	0.0305616	7528
KIRP	YY1	Effector_memory	-0.16568	0.00281953	0.00870662	7528
OV	YY1	Bcell	0.16917	0.00285239	0.0219743	7528
UCEC	YY1	Gamma_delta	-0.20877	0.00293744	0.0193363	7528
BLCA	YY1	Neutrophil	0.143155	0.00302907	0.00755371	7528
THYM	YY1	nTreg	0.265713	0.00309593	0.00778998	7528
KICH	YY1	Central_memory	0.304168	0.00337591	0.0115198	7528
KIRC	YY1	Monocyte	-0.118878	0.00338106	0.00755593	7528
LUAD	YY1	iTreg	0.121813	0.0034108	0.00816501	7528
OV	YY1	Tr1	0.16574	0.00347939	0.0264682	7528
ACC	YY1	Exhausted	-0.32409	0.00357122	0.0372046	7528
KICH	YY1	NK	-0.301624	0.00366635	0.022174	7528
THCA	YY1	CD8_naive	0.120926	0.00377435	0.010224	7528
PCPG	YY1	Th17	0.210559	0.00382142	0.0291973	7528
CHOL	YY1	Bcell	-0.422246	0.00386137	0.0280326	7528
CESC	YY1	CD4_T	-0.162861	0.00403902	0.0114989	7528
LUAD	YY1	CD8_naive	0.119283	0.00414626	0.0113487	7528
PAAD	YY1	CD8_naive	0.21029	0.00427284	0.0486786	7528
THCA	YY1	Cytotoxic	-0.119075	0.0043475	0.00738684	7528
UCEC	CD274	iTreg	0.355093	2.31006e-07	8.18456e-06	29126
BLCA	CD274	Th17	-0.246037	2.62511e-07	2.53887e-06	29126
UCEC	CD274	Exhausted	0.352555	2.85264e-07	8.74491e-06	29126
KIRC	CD274	Macrophage	0.205968	3.14084e-07	9.80774e-07	29126
LUAD	CD274	Neutrophil	-0.210175	3.57683e-07	3.62984e-06	29126
OV	CD274	CD4_T	0.283482	4.03532e-07	6.03433e-06	29126
TGCT	CD274	Neutrophil	-0.391819	4.23261e-07	4.26561e-06	29126
SARC	CD274	CD8_T	0.303772	4.62386e-07	9.17873e-06	29126
TGCT	CD274	Th2	-0.387406	5.84414e-07	4.6408e-06	29126
PAAD	CD274	InfiltrationScore	0.358739	6.14302e-07	6.16683e-06	29126
SARC	CD274	nTreg	0.299991	6.50829e-07	2.6958e-05	29126
OV	CD274	CD8_T	0.277919	6.91632e-07	2.3232e-05	29126
HNSC	CD274	DC	0.206663	7.06952e-07	3.75945e-06	29126
LUAD	CD274	Gamma_delta	0.204204	7.71616e-07	5.36415e-06	29126
READ	CD274	NK	0.460056	7.91417e-07	2.8336e-05	29126
STAD	CD274	Neutrophil	-0.229071	9.04906e-07	3.63007e-06	29126
UVM	CD274	iTreg	0.516586	9.32798e-07	3.7563e-05	29126
TGCT	CD274	Th17	-0.380734	9.43545e-07	3.48139e-06	29126
OV	CD274	DC	0.274036	1.00049e-06	3.0914e-05	29126
LUAD	CD274	Effector_memory	-0.202022	1.01616e-06	3.49935e-06	29126
LUSC	CD274	Central_memory	0.205865	1.02391e-06	1.1686e-05	29126
HNSC	CD274	Central_memory	0.203499	1.05086e-06	3.64056e-06	29126
PAAD	CD274	Macrophage	0.351569	1.06065e-06	1.6752e-05	29126
GBM	CD274	Macrophage	0.359984	1.06704e-06	6.7368e-06	29126
COAD	CD274	Th17	-0.264783	1.10659e-06	9.81946e-06	29126
UVM	LAG3	Th1	0.73731	6.25074e-15	2.12854e-12	3902
LAML	LAG3	Cytotoxic	0.547705	6.27336e-15	1.08049e-12	3902
TGCT	LAG3	NK	0.570479	7.58466e-15	8.83481e-13	3902
LGG	LAG3	Macrophage	0.326965	9.04451e-15	4.00357e-14	3902
OV	LAG3	Effector_memory	0.420857	1.0757e-14	2.73051e-12	3902
UCEC	LAG3	Gamma_delta	0.507191	1.5489e-14	1.03353e-10	3902
SARC	LAG3	Tfh	0.44822	1.68162e-14	4.09977e-13	3902
TGCT	LAG3	Bcell	0.564217	1.71772e-14	1.4657e-13	3902
STAD	LAG3	iTreg	0.350869	1.75437e-14	5.41307e-13	3902
LUSC	LAG3	CD8_naive	-0.317777	1.82789e-14	2.35332e-13	3902
THCA	LAG3	CD4_naive	-0.31266	1.94679e-14	1.32627e-12	3902
BRCA	LAG3	NKT	-0.216892	1.96333e-14	8.8716e-14	3902
COAD	LAG3	Exhausted	0.40308	2.77091e-14	1.8965e-12	3902
UVM	LAG3	Cytotoxic	0.724513	3.04519e-14	5.13975e-12	3902
SARC	LAG3	Gamma_delta	0.442018	4.21528e-14	1.22726e-11	3902
PAAD	LAG3	Tfh	0.520489	4.28206e-14	1.09031e-12	3902
PRAD	LAG3	InfiltrationScore	0.312596	6.22884e-14	8.7295e-13	3902
THYM	LAG3	CD4_naive	-0.612632	6.42754e-14	1.27799e-10	3902
UVM	LAG3	MAIT	0.711585	1.3816e-13	2.27261e-11	3902
ESCA	LAG3	CD8_T	0.493107	2.09697e-13	4.43086e-11	3902
PAAD	LAG3	CD8_T	0.505158	3.03951e-13	2.9134e-11	3902
READ	LAG3	Neutrophil	-0.63546	3.29462e-13	2.6347e-11	3902
SARC	LAG3	Cytotoxic	0.424598	5.04899e-13	1.03394e-11	3902
PAAD	LAG3	Th1	0.49995	5.78621e-13	1.04872e-09	3902
KIRP	LAG3	Tr1	0.38399	8.65484e-13	7.42504e-11	3902
GBM	YY1	MAIT	-0.214351	0.00450867	0.0176879	7528
CESC	YY1	Neutrophil	0.160742	0.00455125	0.0187266	7528
LIHC	YY1	Exhausted	-0.136938	0.00473209	0.0169828	7528
MESO	YY1	Central_memory	0.298662	0.00495608	0.0511046	7528
PAAD	YY1	Cytotoxic	-0.206177	0.00510792	0.0180979	7528
LIHC	YY1	MAIT	-0.135336	0.00524864	0.0126423	7528
LIHC	YY1	NK	-0.134533	0.00552604	0.0125928	7528
LAML	YY1	Tr1	-0.208278	0.00596246	0.0228962	7528
SKCM	YY1	InfiltrationScore	-0.126107	0.00597278	0.0136865	7528
STAD	YY1	Gamma_delta	-0.128512	0.00633534	0.0174144	7528
ACC	YY1	InfiltrationScore	-0.302248	0.00678425	0.0417782	7528
ESCA	YY1	Central_memory	-0.191709	0.00710735	0.02578	7528
COAD	YY1	Tfh	-0.147509	0.00736072	0.0143279	7528
UVM	YY1	DC	-0.294884	0.00792285	0.0419827	7528
ACC	YY1	NK	-0.294556	0.00841173	0.0428406	7528
ACC	YY1	CD4_naive	0.294455	0.0084352	0.0589595	7528
PAAD	YY1	InfiltrationScore	-0.194116	0.00846209	0.0275173	7528
SARC	YY1	Effector_memory	0.161428	0.00847018	0.0748259	7528
LAML	YY1	InfiltrationScore	-0.19959	0.00847067	0.0199026	7528
GBM	YY1	Central_memory	0.198954	0.00849265	0.0590125	7528
THYM	YY1	Th1	-0.237129	0.00854258	0.0465731	7528
OV	YY1	Gamma_delta	-0.149146	0.00864388	0.0435335	7528
CESC	YY1	Monocyte	0.148715	0.00873105	0.0591045	7528
ACC	YY1	Macrophage	-0.292708	0.00885042	0.0798527	7528
HNSC	YY1	Exhausted	-0.109653	0.00903219	0.0202675	7528
PRAD	CD274	Exhausted	0.205908	1.11452e-06	9.83251e-06	29126
THCA	CD274	Effector_memory	0.201878	1.12816e-06	6.01436e-06	29126
BLCA	CD274	Bcell	-0.232265	1.22243e-06	2.3476e-05	29126
TGCT	CD274	Macrophage	0.37574	1.34115e-06	1.9471e-05	29126
CESC	CD274	Central_memory	0.270127	1.38675e-06	1.4177e-05	29126
DLBC	CD274	Th17	0.632156	1.44031e-06	0.000108029	29126
KIRC	CD274	MAIT	-0.194078	1.48223e-06	9.29306e-06	29126
READ	CD274	Neutrophil	-0.449096	1.54514e-06	1.7032e-05	29126
STAD	CD274	Tr1	0.222817	1.80914e-06	1.1781e-05	29126
OV	CD274	nTreg	0.265926	2.12402e-06	0.000202824	29126
UCS	CD274	Th1	0.580893	2.16548e-06	0.000587972	29126
DLBC	CD274	Central_memory	0.620701	2.52133e-06	2.0437e-05	29126
PCPG	CD274	iTreg	0.334529	2.87615e-06	7.7563e-05	29126
THYM	CD274	iTreg	0.407969	3.09567e-06	1.6582e-05	29126
READ	CD274	Macrophage	0.435439	3.44487e-06	4.3784e-05	29126
BRCA	CD274	CD4_naive	-0.132153	3.69726e-06	0.000410927	29126
UVM	CD274	Exhausted	0.49036	3.88939e-06	6.8881e-05	29126
KICH	CD274	NKT	-0.461861	4.05996e-06	1.8751e-05	29126
ESCA	CD274	Th17	-0.321801	4.23855e-06	7.3788e-05	29126
THYM	CD274	nTreg	0.402434	4.32547e-06	2.6561e-05	29126
READ	CD274	Central_memory	0.430987	4.44083e-06	0.000417925	29126
BRCA	CD274	NKT	-0.130418	4.9613e-06	1.1358e-05	29126
LUSC	CD274	Th17	-0.191752	5.484e-06	4.5496e-05	29126
LAML	CD274	CD4_T	0.335302	6.49891e-06	6.9244e-05	29126
UVM	CD274	Neutrophil	-0.480331	6.51249e-06	6.0656e-05	29126
LGG	LAG3	DC	0.301727	1.05776e-12	5.50443e-12	3902
ESCA	LAG3	Gamma_delta	0.478228	1.35278e-12	1.18468e-09	3902
LIHC	LAG3	Macrophage	0.334821	1.448e-12	1.71138e-11	3902
CESC	LAG3	iTreg	0.386811	1.66869e-12	6.41709e-11	3902
PRAD	LAG3	Exhausted	0.294798	1.7226e-12	8.99196e-11	3902
THCA	LAG3	nTreg	0.287382	2.44379e-12	9.64847e-12	3902
CESC	LAG3	CD4_naive	-0.381483	3.54262e-12	1.08987e-09	3902
THYM	LAG3	CD8_naive	-0.575867	3.94003e-12	6.68997e-11	3902
KIRP	LAG3	MAIT	0.372753	4.37953e-12	3.75265e-10	3902
PAAD	LAG3	Gamma_delta	0.482235	4.77215e-12	5.28569e-10	3902
LUSC	LAG3	Monocyte	-0.287804	5.00528e-12	6.9418e-10	3902
BLCA	LAG3	DC	0.325893	5.0604e-12	8.43951e-11	3902
UCEC	LAG3	CD8_naive	-0.459139	7.11089e-12	6.81081e-10	3902
LGG	LAG3	Th1	0.290477	7.65474e-12	4.73811e-11	3902
BRCA	LAG3	CD4_T	0.193295	1.02257e-11	3.14638e-11	3902
COAD	LAG3	Macrophage	0.363069	1.09343e-11	1.25016e-10	3902
LAML	LAG3	Gamma_delta	0.486716	1.12429e-11	5.56722e-08	3902
THCA	LAG3	Monocyte	-0.278832	1.12743e-11	5.28837e-11	3902
SARC	LAG3	Monocyte	-0.400371	1.26885e-11	7.89163e-10	3902
OV	LAG3	Macrophage	0.371707	1.46874e-11	3.70939e-10	3902
KICH	LAG3	Tfh	0.632172	1.80953e-11	1.80907e-09	3902
LAML	LAG3	Neutrophil	-0.478235	2.84601e-11	3.32601e-09	3902
READ	LAG3	CD8_T	0.592051	2.8956e-11	1.26021e-08	3902
GBM	LAG3	Th1	0.476706	2.9418e-11	3.95434e-09	3902
PCPG	LAG3	CD4_T	0.461011	3.14347e-11	5.30421e-09	3902
MESO	YY1	iTreg	0.278307	0.00905116	0.0536741	7528
THCA	YY1	Monocyte	0.108659	0.00930158	0.015489	7528
STAD	YY1	Cytotoxic	-0.12238	0.00936002	0.0259694	7528
PAAD	YY1	MAIT	-0.191534	0.00939444	0.0249729	7528
UCEC	YY1	Tfh	-0.182513	0.0095075	0.0305198	7528
KIRP	YY1	Th1	-0.143612	0.00975408	0.0292084	7528
CESC	YY1	Effector_memory	0.146321	0.00988763	0.0571619	7528
PCPG	YY1	CD4_T	-0.187011	0.0103819	0.0473572	7528
THYM	YY1	CD8_T	-0.230942	0.0104891	0.016804	7528
SARC	YY1	Exhausted	-0.156949	0.0105049	0.0237811	7528
LUAD	YY1	Gamma_delta	-0.106473	0.010556	0.0234223	7528
STAD	YY1	Bcell	-0.119817	0.0109652	0.0257117	7528
HNSC	YY1	nTreg	0.106626	0.0111376	0.0253481	7528
BRCA	YY1	Central_memory	0.0726907	0.0111601	0.018684	7528
KIRP	YY1	MAIT	-0.14093	0.0112231	0.031081	7528
PCPG	YY1	InfiltrationScore	-0.183599	0.0118943	0.044348	7528
ACC	YY1	Th2	-0.281428	0.0119873	0.0539784	7528
STAD	YY1	InfiltrationScore	-0.117205	0.0128476	0.0334838	7528
ACC	YY1	Tfh	-0.277935	0.0131367	0.0624572	7528
CESC	YY1	Gamma_delta	-0.140105	0.0135483	0.049152	7528
CESC	YY1	CD8_naive	0.14002	0.0136056	0.0317248	7528
ACC	YY1	Th1	-0.276197	0.0137435	0.0571587	7528
KICH	YY1	NKT	-0.255197	0.0146328	0.0263204	7528
BLCA	YY1	Th17	0.11798	0.0147153	0.0348916	7528
LIHC	YY1	Effector_memory	-0.117275	0.0156895	0.0389476	7528
ESCA	CD274	DC	0.31346	7.69006e-06	5.0536e-05	29126
KIRC	CD274	Th2	-0.179342	8.92009e-06	3.3717e-05	29126
SARC	CD274	Th17	-0.268599	9.26931e-06	0.000196012	29126
LIHC	CD274	Th17	-0.213392	9.32811e-06	2.9804e-05	29126
ACC	CD274	Th1	0.473555	1.0442e-05	0.000192485	29126
COAD	CD274	Th2	0.239746	1.101e-05	2.9067e-05	29126
LIHC	CD274	Effector_memory	-0.211338	1.1412e-05	9.1924e-05	29126
PCPG	CD274	Effector_memory	0.312937	1.2966e-05	0.000400443	29126
COAD	CD274	CD4_T	0.235816	1.5452e-05	4.0387e-05	29126
SARC	CD274	NK	0.261829	1.5768e-05	0.000110484	29126
UVM	CD274	Monocyte	-0.462159	1.5918e-05	0.00792203	29126
READ	CD274	DC	0.406928	1.6488e-05	0.00045962	29126
PRAD	CD274	Tr1	0.182149	1.723e-05	0.000157108	29126
ESCA	CD274	Macrophage	0.301384	1.7657e-05	0.000209326	29126
UVM	CD274	Th1	0.459715	1.7881e-05	0.000202367	29126
BLCA	CD274	CD8_T	0.205602	1.8528e-05	0.000280948	29126
READ	CD274	Exhausted	0.404045	1.9166e-05	0.00227867	29126
LIHC	CD274	NK	0.205756	1.9544e-05	7.7852e-05	29126
LUSC	CD274	CD4_naive	-0.179596	2.1162e-05	0.00269352	29126
PRAD	CD274	InfiltrationScore	0.180123	2.143e-05	0.00010098	29126
READ	CD274	CD8_T	0.397291	2.7124e-05	0.00133022	29126
GBM	CD274	Bcell	-0.310014	3.1421e-05	0.000238946	29126
KIRP	CD274	nTreg	0.227557	3.6573e-05	0.000453282	29126
MESO	CD274	CD8_naive	-0.427171	3.686e-05	0.000976775	29126
LUSC	CD274	Effector_memory	-0.172485	4.479e-05	0.000107407	29126
MESO	LAG3	Cytotoxic	0.636884	3.33091e-11	7.59907e-09	3902
LUSC	LAG3	CD4_T	0.276682	3.41614e-11	1.17273e-10	3902
LGG	LAG3	Tr1	0.281183	3.6798e-11	1.47574e-09	3902
ESCA	LAG3	Tfh	0.444117	7.01769e-11	2.16463e-09	3902
STAD	LAG3	NKT	-0.300294	7.86444e-11	1.0886e-09	3902
THYM	LAG3	Central_memory	-0.543013	1.03492e-10	2.00169e-09	3902
KIRP	LAG3	CD8_naive	-0.34883	1.1287e-10	3.06243e-09	3902
KIRC	LAG3	NK	0.256698	1.41859e-10	4.87195e-10	3902
UVM	LAG3	Gamma_delta	0.640157	1.62058e-10	3.17748e-07	3902
THCA	LAG3	Bcell	0.262725	1.74599e-10	1.4983e-09	3902
PCPG	LAG3	Neutrophil	-0.443936	1.96636e-10	8.38375e-09	3902
LAML	LAG3	Tfh	0.456734	2.68318e-10	1.57702e-08	3902
UVM	LAG3	InfiltrationScore	0.632832	3.01895e-10	2.28007e-08	3902
UVM	LAG3	Th2	0.631156	3.47305e-10	5.87336e-08	3902
READ	LAG3	Tfh	0.561284	4.71496e-10	3.98233e-08	3902
LGG	LAG3	CD8_naive	-0.265094	4.87018e-10	3.10542e-09	3902
KICH	LAG3	Exhausted	0.591024	6.93573e-10	5.58101e-08	3902
UVM	LAG3	Th17	-0.621861	7.43878e-10	1.74289e-07	3902
BRCA	LAG3	Effector_memory	0.1752	7.46748e-10	3.50743e-09	3902
UVM	LAG3	Effector_memory	0.620834	8.08005e-10	7.00811e-08	3902
KIRP	LAG3	CD4_naive	-0.332686	8.70783e-10	1.07923e-08	3902
PCPG	LAG3	InfiltrationScore	0.4292	8.8354e-10	2.94183e-08	3902
ESCA	LAG3	Th2	0.416716	1.23728e-09	4.73788e-08	3902
GBM	LAG3	Tfh	0.439247	1.33338e-09	1.28768e-07	3902
STAD	LAG3	Macrophage	0.279811	1.53869e-09	3.3309e-08	3902
KICH	YY1	Bcell	0.252523	0.0157401	0.0306336	7528
UVM	YY1	NK	-0.267255	0.0165503	0.0918885	7528
LUAD	YY1	Th17	-0.0992032	0.0172385	0.0369306	7528
SARC	YY1	NK	-0.14611	0.0173105	0.0437148	7528
UCEC	YY1	Bcell	0.167314	0.0175942	0.0623583	7528
ACC	YY1	iTreg	-0.266053	0.0177918	0.0839402	7528
SKCM	YY1	NK	-0.108613	0.0180087	0.0393634	7528
KIRC	YY1	nTreg	-0.0960216	0.0180615	0.0305065	7528
LUSC	YY1	Neutrophil	0.0999785	0.0185827	0.0487347	7528
GBM	YY1	Bcell	0.178189	0.0186533	0.0504677	7528
UCEC	YY1	MAIT	-0.165467	0.0189015	0.0922113	7528
DLBC	YY1	Tr1	0.336792	0.0192479	0.125136	7528
ACC	YY1	nTreg	-0.262694	0.0193409	0.127098	7528
KIRP	YY1	Th2	-0.130029	0.0193985	0.0885131	7528
THYM	YY1	Th17	0.211401	0.0194161	0.136669	7528
LIHC	YY1	CD4_naive	0.11333	0.0195831	0.0351815	7528
GBM	YY1	CD8_T	-0.176247	0.0200005	0.0704852	7528
TGCT	YY1	Cytotoxic	0.184637	0.0210302	0.0327254	7528
DLBC	YY1	DC	-0.332211	0.02106	0.160477	7528
KICH	YY1	CD4_T	0.241279	0.0212235	0.223705	7528
THCA	YY1	nTreg	0.0962345	0.0213406	0.0322589	7528
ESCA	YY1	Th17	-0.164193	0.0214697	0.0628276	7528
KICH	YY1	Neutrophil	-0.240594	0.0216047	0.095458	7528
KIRC	YY1	Tfh	-0.0932236	0.0217243	0.0305383	7528
GBM	YY1	Neutrophil	0.172635	0.0227306	0.0580788	7528
OV	CD274	Monocyte	-0.229971	4.485e-05	0.000889152	29126
KICH	CD274	nTreg	0.413486	4.6262e-05	0.00156005	29126
PAAD	CD274	Central_memory	0.295574	4.8616e-05	0.000268268	29126
LUSC	CD274	DC	0.171533	4.9411e-05	0.000274792	29126
TGCT	CD274	Bcell	0.318822	4.9828e-05	0.000113587	29126
KIRP	CD274	Th1	0.223351	5.1256e-05	0.000369257	29126
UVM	CD274	Tfh	0.436229	5.2342e-05	0.00175468	29126
UCS	CD274	NK	0.508283	5.4253e-05	0.0100892	29126
KIRC	CD274	Bcell	0.162906	5.6031e-05	0.00289703	29126
UVM	CD274	CD4_T	0.433029	6.0225e-05	0.000843414	29126
THYM	CD274	InfiltrationScore	-0.35061	7.5206e-05	0.000449718	29126
LUSC	CD274	Gamma_delta	0.167312	7.5866e-05	0.000246742	29126
BLCA	CD274	Effector_memory	0.189068	8.461e-05	0.000811275	29126
MESO	CD274	iTreg	0.408663	8.5067e-05	0.00262584	29126
PAAD	CD274	NK	0.286334	8.5117e-05	0.000537189	29126
ACC	CD274	Cytotoxic	0.426913	8.726e-05	0.000872997	29126
LAML	CD274	iTreg	0.292393	9.4772e-05	0.00133605	29126
CESC	CD274	Tr1	0.21965	9.6414e-05	0.00107529	29126
PCPG	CD274	Neutrophil	-0.280766	9.9314e-05	0.00114436	29126
LUAD	CD274	Bcell	-0.161368	0.000100269	0.000511363	29126
THYM	CD274	DC	-0.344483	0.00010217	0.000333351	29126
LAML	CD274	Th1	0.288431	0.000118927	0.00426738	29126
DLBC	CD274	Th2	-0.52654	0.000120914	0.00530599	29126
PAAD	CD274	Th17	-0.280123	0.000122709	0.000848872	29126
KIRP	CD274	Monocyte	-0.211744	0.000125912	0.000427831	29126
PAAD	LAG3	Th17	-0.42748	1.58558e-09	5.2774e-08	3902
PAAD	LAG3	InfiltrationScore	0.42622	1.79095e-09	2.7551e-08	3902
PAAD	LAG3	CD8_naive	-0.424814	2.05059e-09	2.27126e-06	3902
UVM	LAG3	iTreg	0.608772	2.08592e-09	2.51705e-07	3902
LAML	LAG3	NK	0.435283	2.16552e-09	1.60646e-07	3902
STAD	LAG3	Monocyte	-0.277251	2.19454e-09	3.45807e-08	3902
CHOL	LAG3	Cytotoxic	0.75252	2.50557e-09	9.0646e-07	3902
UCEC	LAG3	Macrophage	0.402085	3.28652e-09	1.13235e-07	3902
PCPG	LAG3	CD8_naive	-0.414824	3.57537e-09	1.55435e-07	3902
LUAD	LAG3	Bcell	0.242669	3.63911e-09	8.5095e-08	3902
CESC	LAG3	Monocyte	-0.326196	4.06001e-09	4.77577e-07	3902
COAD	LAG3	Monocyte	-0.314699	5.36877e-09	5.35453e-08	3902
PRAD	LAG3	nTreg	-0.243798	6.94723e-09	3.70439e-08	3902
LAML	LAG3	NKT	-0.418978	9.63624e-09	2.67318e-07	3902
GBM	LAG3	Effector_memory	0.416871	1.0533e-08	5.25169e-07	3902
SARC	LAG3	InfiltrationScore	0.341216	1.19581e-08	6.74982e-08	3902
LUAD	LAG3	Gamma_delta	0.234417	1.24596e-08	1.40662e-07	3902
COAD	LAG3	CD4_T	0.307358	1.25475e-08	4.80501e-08	3902
LGG	LAG3	Neutrophil	-0.241737	1.53868e-08	9.2894e-08	3902
GBM	LAG3	Neutrophil	-0.411273	1.72606e-08	3.61075e-07	3902
BRCA	LAG3	Macrophage	0.160518	1.77234e-08	6.36908e-08	3902
SARC	LAG3	CD8_naive	-0.335842	2.08383e-08	3.15701e-07	3902
BRCA	LAG3	DC	0.159456	2.20493e-08	6.60263e-08	3902
LUAD	LAG3	Monocyte	-0.22977	2.44303e-08	6.30006e-07	3902
LGG	LAG3	Monocyte	0.23697	2.98499e-08	9.44775e-08	3902
SARC	YY1	iTreg	0.139328	0.0233014	0.0569122	7528
ESCA	YY1	nTreg	-0.161083	0.0241024	0.053243	7528
ESCA	YY1	Bcell	-0.160615	0.0245223	0.0651104	7528
ACC	YY1	Neutrophil	0.252216	0.0249359	0.0768873	7528
ACC	YY1	Cytotoxic	-0.251847	0.0251554	0.0803999	7528
PAAD	YY1	Central_memory	0.164617	0.0259574	0.059918	7528
COAD	YY1	DC	0.122515	0.0262742	0.0613395	7528
LUAD	YY1	Macrophage	-0.0925845	0.0262849	0.0466603	7528
STAD	YY1	Effector_memory	0.104342	0.0268754	0.0574203	7528
KIRC	YY1	Central_memory	0.0896486	0.0273298	0.0454248	7528
SARC	YY1	Tfh	-0.135493	0.0274248	0.066402	7528
STAD	YY1	CD8_naive	0.103528	0.0280948	0.051517	7528
UCEC	YY1	InfiltrationScore	-0.154742	0.0282795	0.0662067	7528
LUSC	YY1	Th1	0.0931351	0.0283828	0.0805957	7528
STAD	YY1	NKT	-0.10312	0.0287241	0.0559383	7528
LGG	YY1	MAIT	-0.0945198	0.0289639	0.046344	7528
UVM	YY1	Bcell	-0.244225	0.0290205	0.0821959	7528
CESC	YY1	CD4_naive	0.123953	0.0291079	0.156724	7528
DLBC	YY1	Th17	0.314775	0.0293268	0.0857186	7528
PCPG	YY1	Central_memory	0.158932	0.0298096	0.0698527	7528
PAAD	YY1	DC	0.160632	0.0298382	0.0850442	7528
LAML	YY1	Monocyte	-0.1651	0.0299521	0.0542435	7528
OV	YY1	CD4_naive	0.123503	0.0299693	0.315822	7528
MESO	YY1	Monocyte	-0.232791	0.0300199	0.304044	7528
LAML	YY1	CD8_naive	0.164763	0.0302931	0.157113	7528
PCPG	CD274	CD4_T	0.276477	0.000127963	0.00167513	29126
KIRC	CD274	Monocyte	-0.154575	0.000133278	0.000405172	29126
UCS	CD274	Neutrophil	-0.484159	0.000135696	0.00687887	29126
UCS	CD274	InfiltrationScore	0.48376	0.000137689	0.00579434	29126
COAD	CD274	NKT	-0.208431	0.000140027	0.000467624	29126
TGCT	CD274	Effector_memory	-0.299044	0.000149334	0.0012114	29126
OV	CD274	Gamma_delta	0.213998	0.000150344	0.00242938	29126
HNSC	CD274	Tr1	0.15767	0.00016563	0.000436819	29126
ACC	CD274	Neutrophil	-0.411243	0.00016657	0.00149875	29126
KIRP	CD274	iTreg	0.205685	0.000197534	0.00135084	29126
ACC	CD274	CD8_T	0.406434	0.000201858	0.00215079	29126
GBM	CD274	Monocyte	0.276881	0.000216826	0.00176823	29126
LUSC	CD274	Neutrophil	-0.156135	0.000224848	0.0010582	29126
STAD	CD274	nTreg	0.172482	0.000236639	0.000527978	29126
ACC	CD274	Tfh	0.401626	0.000243912	0.00294687	29126
LAML	CD274	Cytotoxic	0.274821	0.000252996	0.0026402	29126
CHOL	CD274	Tr1	0.519515	0.000255112	0.00737131	29126
SARC	CD274	Effector_memory	0.222848	0.000255546	0.00991836	29126
UVM	CD274	CD8_T	0.397417	0.000262021	0.00270523	29126
UCEC	CD274	CD8_T	0.254762	0.000262483	0.00247498	29126
PCPG	CD274	NKT	-0.263854	0.000263428	0.00346495	29126
SARC	CD274	Tr1	-0.221966	0.000270739	0.00744033	29126
KIRC	CD274	NKT	-0.147294	0.000274427	0.000894434	29126
SARC	CD274	Cytotoxic	0.220853	0.000291117	0.00100124	29126
MESO	CD274	Central_memory	0.378513	0.0003004	0.00758156	29126
UVM	LAG3	Bcell	-0.571534	3.07793e-08	2.65523e-06	3902
LUSC	LAG3	Macrophage	0.232449	3.11507e-08	9.43861e-08	3902
LAML	LAG3	Th2	0.404476	3.40614e-08	3.109e-06	3902
CHOL	LAG3	Th1	0.71342	3.79595e-08	2.0599e-05	3902
PCPG	LAG3	Th17	-0.388632	3.87551e-08	6.67454e-06	3902
KIRP	LAG3	CD4_T	0.299356	4.12216e-08	2.61087e-07	3902
HNSC	LAG3	Monocyte	-0.227482	4.45202e-08	5.60064e-07	3902
LAML	LAG3	Th1	0.399648	5.11812e-08	1.1788e-05	3902
LGG	LAG3	NK	0.232064	5.81804e-08	4.07162e-07	3902
LUAD	LAG3	CD8_naive	-0.222655	6.66235e-08	6.93292e-07	3902
UVM	LAG3	NK	0.558281	7.41761e-08	6.37061e-06	3902
PCPG	LAG3	iTreg	0.379784	8.2822e-08	3.44994e-06	3902
CHOL	LAG3	NK	0.70084	8.29372e-08	9.5309e-05	3902
READ	LAG3	Th1	0.494331	8.34858e-08	3.371e-05	3902
LUAD	LAG3	MAIT	-0.22097	8.40861e-08	2.98007e-07	3902
LUAD	LAG3	CD4_naive	-0.220915	8.47251e-08	1.9316e-05	3902
HNSC	LAG3	NKT	-0.222291	9.1029e-08	6.96931e-07	3902
MESO	LAG3	Exhausted	0.533568	1.0301e-07	3.9135e-05	3902
COAD	LAG3	iTreg	0.287132	1.15616e-07	1.00555e-06	3902
TGCT	LAG3	InfiltrationScore	0.408528	1.19453e-07	1.66313e-06	3902
UVM	LAG3	Tfh	0.549935	1.26592e-07	2.1745e-05	3902
THYM	LAG3	Exhausted	0.455942	1.30986e-07	1.03885e-06	3902
THYM	LAG3	InfiltrationScore	0.452421	1.6802e-07	2.76781e-06	3902
LUSC	LAG3	NKT	-0.219959	1.6978e-07	5.23179e-07	3902
UVM	LAG3	DC	0.544896	1.73592e-07	1.5894e-05	3902
PAAD	YY1	Neutrophil	0.160109	0.0303836	0.065459	7528
UCEC	YY1	Neutrophil	0.152516	0.0306593	0.111708	7528
UVM	YY1	Th17	0.240933	0.0313283	0.0989396	7528
PRAD	YY1	Th17	0.0917746	0.0314012	0.0529867	7528
LAML	YY1	Cytotoxic	-0.162958	0.032179	0.0968499	7528
THCA	YY1	Central_memory	0.0891255	0.0330766	0.0487556	7528
LAML	YY1	Th2	0.16196	0.0332639	0.13026	7528
TGCT	YY1	CD4_naive	0.170174	0.0336786	0.237505	7528
DLBC	YY1	nTreg	0.306393	0.0341721	0.272279	7528
LIHC	YY1	Cytotoxic	-0.102326	0.0351763	0.0937208	7528
STAD	YY1	Th1	0.0993175	0.0351876	0.0638433	7528
MESO	YY1	Th1	0.225923	0.0353715	0.166633	7528
LGG	YY1	Gamma_delta	0.0909387	0.0356513	0.0635024	7528
SKCM	YY1	CD4_naive	0.0963402	0.0360099	0.095384	7528
CESC	YY1	Bcell	-0.118237	0.0374632	0.111597	7528
STAD	YY1	DC	0.0981052	0.0374927	0.0646885	7528
UCS	YY1	Central_memory	-0.276019	0.0376824	0.427534	7528
PCPG	YY1	NK	-0.151359	0.0386532	0.106024	7528
KICH	YY1	Tr1	0.215489	0.0402297	0.214765	7528
LAML	YY1	nTreg	0.156094	0.0402867	0.121975	7528
BLCA	YY1	Tr1	-0.0991341	0.0406046	0.102272	7528
THYM	YY1	Bcell	-0.18515	0.0411833	0.0658237	7528
LIHC	YY1	Th17	0.0987128	0.0421957	0.0671038	7528
PRAD	YY1	CD8_naive	0.0862741	0.0431272	0.147704	7528
DLBC	YY1	CD8_T	-0.292471	0.0436713	0.164231	7528
KIRP	CD274	MAIT	0.199432	0.000310185	0.00154769	29126
ACC	CD274	NKT	0.394233	0.000324479	0.00570141	29126
THCA	CD274	CD4_T	0.149452	0.000334881	0.000880922	29126
MESO	CD274	Exhausted	0.374818	0.00034779	0.0106363	29126
BRCA	CD274	Gamma_delta	0.101869	0.000369696	0.000771971	29126
KICH	CD274	Macrophage	0.364408	0.000383619	0.00362297	29126
KICH	CD274	Gamma_delta	-0.364006	0.000389796	0.00204452	29126
LUAD	CD274	CD4_naive	-0.146592	0.000416122	0.00769443	29126
ACC	CD274	Bcell	-0.387327	0.000421118	0.00462736	29126
LIHC	CD274	CD8_naive	-0.169737	0.00044763	0.00363641	29126
GBM	CD274	Th17	0.26302	0.00045419	0.00460064	29126
LAML	CD274	Neutrophil	-0.263329	0.000464508	0.00216687	29126
TGCT	CD274	NKT	-0.276952	0.000465218	0.000956945	29126
STAD	CD274	CD4_naive	-0.164045	0.00047594	0.00579205	29126
READ	CD274	Th17	-0.333434	0.000509331	0.0104858	29126
PCPG	CD274	Bcell	0.250822	0.000535256	0.0043376	29126
DLBC	CD274	Cytotoxic	0.480919	0.000540183	0.0217511	29126
SARC	CD274	NKT	0.209433	0.000600614	0.00391736	29126
KIRC	CD274	DC	0.138636	0.000620903	0.00138743	29126
ACC	CD274	Monocyte	-0.376608	0.000624185	0.161541	29126
BLCA	CD274	nTreg	0.164768	0.000630446	0.00331235	29126
LUSC	CD274	MAIT	0.144441	0.000649742	0.00147011	29126
TGCT	CD274	NK	0.26981	0.00065868	0.00244881	29126
LAML	CD274	DC	0.256033	0.000673792	0.00412036	29126
ACC	CD274	NK	0.374351	0.00067695	0.00683869	29126
UVM	LAG3	CD4_naive	-0.544362	1.79449e-07	2.9741e-05	3902
STAD	LAG3	Tr1	0.242999	1.80012e-07	1.45468e-06	3902
OV	LAG3	Gamma_delta	0.291579	1.8033e-07	2.356e-05	3902
LAML	LAG3	MAIT	0.384192	1.80578e-07	8.80961e-06	3902
BLCA	LAG3	Tr1	0.248664	1.93666e-07	1.92014e-06	3902
HNSC	LAG3	CD4_T	0.21552	2.25479e-07	6.89772e-07	3902
LUAD	LAG3	NKT	-0.21322	2.39577e-07	6.98943e-07	3902
PRAD	LAG3	CD4_naive	-0.217979	2.43499e-07	1.39419e-06	3902
PCPG	LAG3	Tfh	0.365994	2.58849e-07	8.69129e-06	3902
LAML	LAG3	CD4_T	0.379434	2.62805e-07	4.75144e-06	3902
THYM	LAG3	CD4_T	-0.445881	2.64867e-07	2.0428e-06	3902
GBM	LAG3	Cytotoxic	0.376616	3.0237e-07	6.27252e-06	3902
HNSC	LAG3	MAIT	-0.211842	3.64555e-07	2.87643e-06	3902
MESO	LAG3	CD8_T	0.511075	4.23428e-07	9.135e-05	3902
THYM	LAG3	Macrophage	0.438294	4.43816e-07	2.9278e-06	3902
CHOL	LAG3	Tfh	0.671153	4.51846e-07	2.6912e-05	3902
BLCA	LAG3	Gamma_delta	0.239222	5.686e-07	6.29215e-06	3902
BLCA	LAG3	Effector_memory	0.238697	6.0287e-07	1.4161e-05	3902
DLBC	LAG3	Cytotoxic	0.648681	6.16234e-07	0.000133776	3902
PCPG	LAG3	Effector_memory	0.353037	7.20166e-07	4.3061e-05	3902
MESO	LAG3	CD8_naive	-0.500658	7.87885e-07	6.0146e-05	3902
STAD	LAG3	Bcell	0.230226	7.94462e-07	5.49626e-06	3902
PCPG	LAG3	Macrophage	0.351217	8.28493e-07	1.5024e-05	3902
HNSC	LAG3	Th2	0.205263	8.43119e-07	1.2599e-05	3902
LGG	LAG3	Th2	0.211005	8.65079e-07	2.84564e-06	3902
LGG	YY1	nTreg	0.0868133	0.0449411	0.143349	7528
MESO	YY1	Th2	-0.215345	0.0451644	0.279056	7528
BLCA	YY1	Macrophage	-0.0967316	0.0457505	0.07034	7528
HNSC	YY1	Macrophage	-0.0839499	0.0458968	0.0883047	7528
ACC	YY1	CD4_T	-0.224903	0.0462914	0.334868	7528
SKCM	YY1	nTreg	0.0914522	0.0465943	0.0882604	7528
LUAD	YY1	CD8_T	0.0826827	0.0473148	0.0995675	7528
UCEC	YY1	CD8_naive	0.139864	0.0476707	0.120978	7528
OV	YY1	Neutrophil	0.112696	0.0477836	0.0956197	7528
GBM	YY1	Th17	0.14984	0.0484465	0.138198	7528
PRAD	YY1	Bcell	0.0841812	0.0484687	0.175668	7528
OV	YY1	Cytotoxic	-0.112281	0.0486147	0.107578	7528
KIRP	YY1	Bcell	0.109517	0.0492344	0.155405	7528
ACC	YY1	CD8_T	-0.22175	0.0495219	0.140211	7528
KICH	YY1	iTreg	0.205235	0.0509877	0.209225	7528
UCEC	YY1	Exhausted	-0.137088	0.0523054	0.119431	7528
UCEC	YY1	DC	0.136748	0.0528982	0.106402	7528
UCS	YY1	InfiltrationScore	-0.257657	0.052993	0.349775	7528
PCPG	YY1	CD8_T	-0.141532	0.0533364	0.251833	7528
READ	YY1	CD4_T	-0.189109	0.0533516	0.113466	7528
PCPG	YY1	CD8_naive	0.141208	0.0538902	0.120753	7528
GBM	YY1	NK	-0.145649	0.0551573	0.130569	7528
THYM	YY1	Tfh	-0.172912	0.0568343	0.0849077	7528
UVM	YY1	iTreg	0.213679	0.0570184	0.126977	7528
BLCA	YY1	iTreg	0.0918989	0.0577691	0.0967888	7528
KICH	CD274	DC	0.349299	0.000689823	0.00290286	29126
CESC	CD274	NK	0.19087	0.000729759	0.0040683	29126
KIRP	CD274	CD4_T	-0.186731	0.000744426	0.00199075	29126
READ	CD274	Tr1	0.323114	0.00077393	0.0132166	29126
PCPG	CD274	Th17	-0.243602	0.000780494	0.00931121	29126
UCEC	CD274	InfiltrationScore	0.235023	0.000783913	0.00337398	29126
KIRC	CD274	Gamma_delta	-0.135137	0.00085266	0.00171017	29126
LAML	CD274	Th2	0.250865	0.000871287	0.00934358	29126
ACC	CD274	Exhausted	0.366504	0.000893638	0.0140279	29126
LAML	CD274	MAIT	0.248073	0.000998943	0.00997282	29126
PCPG	CD274	MAIT	-0.238129	0.00103122	0.00464288	29126
PAAD	CD274	Tfh	0.237988	0.00117815	0.0040345	29126
ESCA	CD274	Th2	0.229771	0.00119664	0.0060423	29126
CESC	CD274	CD4_naive	-0.182965	0.00121313	0.0181913	29126
UCS	CD274	Tfh	0.415388	0.00131284	0.0627033	29126
BLCA	CD274	CD4_T	-0.154614	0.00135125	0.00315632	29126
ACC	CD274	nTreg	0.354341	0.00135587	0.0302705	29126
READ	CD274	CD8_naive	-0.308587	0.00136114	0.0191334	29126
MESO	CD274	Tfh	0.337872	0.00137165	0.0274718	29126
UCEC	CD274	NK	0.222565	0.00149503	0.00534421	29126
TGCT	CD274	CD4_naive	-0.250692	0.00159661	0.0413817	29126
ACC	CD274	CD8_naive	-0.348445	0.00164995	0.0276854	29126
PRAD	CD274	Effector_memory	-0.1336	0.00168854	0.00558319	29126
UCS	CD274	DC	0.406412	0.00170706	0.058048	29126
PRAD	CD274	Th2	-0.132945	0.0017804	0.00551562	29126
THCA	LAG3	NKT	-0.203838	8.82729e-07	6.2014e-06	3902
PAAD	LAG3	Exhausted	0.351731	1.04777e-06	0.000495404	3902
TGCT	LAG3	NKT	-0.378528	1.10289e-06	3.45039e-06	3902
THCA	LAG3	DC	0.201284	1.21453e-06	2.54881e-06	3902
UCS	LAG3	Tfh	0.590902	1.3046e-06	0.000410453	3902
THYM	LAG3	NK	0.421689	1.31601e-06	1.2239e-05	3902
KIRP	LAG3	Monocyte	-0.264944	1.36703e-06	7.69694e-06	3902
KICH	LAG3	Bcell	-0.480922	1.39904e-06	1.3169e-05	3902
CESC	LAG3	Th2	0.269983	1.40552e-06	0.000119854	3902
MESO	LAG3	Th17	-0.489057	1.53639e-06	0.000104791	3902
MESO	LAG3	Monocyte	-0.488103	1.62129e-06	0.000198637	3902
COAD	LAG3	Central_memory	0.260488	1.66965e-06	2.9959e-05	3902
READ	LAG3	Th2	0.447632	1.68662e-06	3.047e-05	3902
HNSC	LAG3	Tr1	0.197596	2.1653e-06	7.50398e-06	3902
READ	LAG3	CD4_T	0.443143	2.20096e-06	2.0509e-05	3902
LUSC	LAG3	Tr1	0.199012	2.34793e-06	2.7532e-05	3902
BRCA	LAG3	Tr1	0.134702	2.38443e-06	8.24043e-06	3902
KIRP	LAG3	Effector_memory	0.258273	2.55385e-06	2.1904e-05	3902
CHOL	LAG3	CD8_T	0.635172	2.77339e-06	0.000742205	3902
PAAD	LAG3	Monocyte	-0.337039	3.0807e-06	2.8958e-05	3902
PCPG	LAG3	Th1	0.331409	3.60111e-06	7.0365e-05	3902
SKCM	LAG3	Bcell	0.210489	3.79234e-06	6.0817e-05	3902
UCS	LAG3	CD8_T	0.568604	3.94412e-06	0.00411455	3902
KICH	LAG3	CD4_naive	-0.461889	4.05372e-06	0.000729486	3902
COAD	LAG3	Tr1	0.250086	4.38906e-06	2.2086e-05	3902
LGG	YY1	InfiltrationScore	0.0816031	0.0595047	0.0836004	7528
ACC	YY1	CD8_naive	0.21145	0.0613914	0.236581	7528
CHOL	YY1	DC	-0.280576	0.061917	0.280197	7528
LAML	YY1	Bcell	0.142086	0.0622126	0.145476	7528
THYM	YY1	Neutrophil	0.169001	0.062762	0.108911	7528
DLBC	YY1	Effector_memory	-0.270657	0.0627955	0.234115	7528
SARC	YY1	Gamma_delta	-0.114338	0.0630857	0.211055	7528
KIRC	YY1	MAIT	-0.0752794	0.0640317	0.113289	7528
TGCT	YY1	CD8_naive	0.148244	0.0647617	0.104133	7528
CESC	YY1	nTreg	0.104887	0.0651322	0.160598	7528
KIRC	YY1	CD4_naive	0.0748156	0.0656921	0.0848488	7528
LAML	YY1	Th1	0.139639	0.0669011	0.246762	7528
HNSC	YY1	DC	0.0765129	0.0689203	0.112244	7528
KICH	YY1	CD8_naive	-0.191135	0.0695427	0.13248	7528
CHOL	YY1	nTreg	-0.27299	0.0696195	0.147068	7528
SKCM	YY1	Tr1	0.0831635	0.0704587	0.223912	7528
UVM	YY1	nTreg	0.201078	0.0736945	0.228536	7528
READ	YY1	MAIT	0.175167	0.0738905	0.179297	7528
BRCA	YY1	Th1	0.0511921	0.0741103	0.105306	7528
UCS	YY1	CD8_T	-0.236329	0.0767464	0.37021	7528
ESCA	YY1	Gamma_delta	-0.126709	0.0767739	0.178278	7528
LAML	YY1	Neutrophil	-0.134885	0.0768319	0.139615	7528
BRCA	YY1	Exhausted	-0.050644	0.0772638	0.106133	7528
KICH	YY1	Gamma_delta	-0.184166	0.0805463	0.145755	7528
LIHC	YY1	Neutrophil	0.0848482	0.0809636	0.143649	7528
LIHC	CD274	Gamma_delta	0.150899	0.00183398	0.0100836	29126
READ	CD274	CD4_T	0.300296	0.00185539	0.00695693	29126
UVM	CD274	MAIT	0.341961	0.00190525	0.0100111	29126
LUSC	CD274	CD4_T	0.13139	0.00194159	0.00315876	29126
LIHC	CD274	CD4_T	0.149689	0.00199737	0.00510374	29126
PRAD	CD274	Macrophage	0.13144	0.00200873	0.00693647	29126
THCA	CD274	CD8_T	0.128843	0.00201778	0.0047932	29126
UCS	CD274	Cytotoxic	0.400363	0.00202935	0.0790252	29126
ACC	CD274	iTreg	0.3413	0.00208267	0.0186674	29126
UCS	CD274	Macrophage	0.398467	0.00214102	0.0649371	29126
UVM	CD274	Effector_memory	0.336783	0.00225336	0.00657909	29126
READ	CD274	NKT	-0.294386	0.00230144	0.02834	29126
PAAD	CD274	DC	0.222545	0.00246203	0.0127561	29126
THCA	CD274	Gamma_delta	-0.125817	0.00257389	0.00548139	29126
UCEC	CD274	Th17	-0.211308	0.00260223	0.0158961	29126
LAML	CD274	Tfh	0.227403	0.00262229	0.0178648	29126
UVM	CD274	Th2	0.331601	0.00265796	0.0308743	29126
SKCM	CD274	Effector_memory	0.137646	0.00267193	0.0104211	29126
CHOL	CD274	Neutrophil	-0.436339	0.00273151	0.0466866	29126
GBM	CD274	CD8_naive	-0.225713	0.00274765	0.0109018	29126
MESO	CD274	Cytotoxic	0.316911	0.00278354	0.021095	29126
KIRP	CD274	Effector_memory	-0.165543	0.00284278	0.00876503	29126
KIRP	CD274	Tr1	0.165041	0.00292908	0.0195058	29126
UCEC	CD274	Macrophage	0.208184	0.00302018	0.00929264	29126
BRCA	CD274	DC	0.084382	0.00320715	0.00534003	29126
SARC	LAG3	Tr1	-0.27775	4.41737e-06	0.000405208	3902
GBM	LAG3	iTreg	0.339585	4.55931e-06	0.000163429	3902
HNSC	LAG3	nTreg	0.190973	4.75011e-06	2.9564e-05	3902
COAD	LAG3	Th17	-0.248515	5.06037e-06	3.653e-05	3902
LGG	LAG3	Cytotoxic	0.195965	5.06348e-06	1.6252e-05	3902
TGCT	LAG3	Gamma_delta	0.35295	6.20753e-06	0.0015546	3902
GBM	LAG3	CD8_T	0.334945	6.25565e-06	0.000253462	3902
MESO	LAG3	NK	0.460155	7.31946e-06	0.000748849	3902
LIHC	LAG3	Central_memory	0.215531	7.54577e-06	2.9774e-05	3902
GBM	LAG3	NK	0.331794	7.73225e-06	0.000124757	3902
OV	LAG3	DC	0.250486	8.32918e-06	0.000194441	3902
PCPG	LAG3	nTreg	0.319424	8.34756e-06	0.000100793	3902
COAD	LAG3	MAIT	0.242896	8.35486e-06	2.7396e-05	3902
CHOL	LAG3	Gamma_delta	0.608846	9.0905e-06	0.0600475	3902
PRAD	LAG3	CD8_naive	-0.187931	9.12422e-06	0.000171534	3902
KIRP	LAG3	nTreg	0.243291	9.77225e-06	0.00016162	3902
KICH	LAG3	Gamma_delta	0.443567	1.0646e-05	0.000132534	3902
ACC	LAG3	Neutrophil	-0.47227	1.1118e-05	0.000165672	3902
STAD	LAG3	CD4_naive	-0.205117	1.1556e-05	0.000727818	3902
PAAD	LAG3	CD4_T	0.317647	1.1779e-05	4.9018e-05	3902
UCS	LAG3	Neutrophil	-0.544777	1.1804e-05	0.00104282	3902
READ	LAG3	Macrophage	0.412594	1.2215e-05	0.000136394	3902
PRAD	LAG3	DC	-0.185279	1.2243e-05	5.3027e-05	3902
CESC	LAG3	DC	0.244965	1.2872e-05	7.7342e-05	3902
GBM	LAG3	Th2	0.323698	1.3187e-05	8.9966e-05	3902
KICH	YY1	DC	0.183548	0.0815847	0.137926	7528
THCA	YY1	Macrophage	-0.072834	0.0817822	0.111559	7528
SKCM	YY1	Th17	0.08001	0.0818357	0.149343	7528
ACC	YY1	Th17	0.196921	0.0819549	0.245615	7528
UCS	YY1	Th17	0.232364	0.0819758	0.404592	7528
UCS	YY1	Cytotoxic	-0.230187	0.0849632	0.510553	7528
OV	YY1	nTreg	-0.0969735	0.0888037	0.278464	7528
LIHC	YY1	Macrophage	-0.0824302	0.0900344	0.139152	7528
CHOL	YY1	Th17	0.254571	0.0914907	0.179166	7528
UCEC	YY1	Tr1	0.11915	0.0920438	0.281475	7528
CHOL	YY1	CD4_T	-0.253345	0.0931163	0.317528	7528
CHOL	YY1	Macrophage	0.253055	0.0935035	0.192303	7528
STAD	YY1	Central_memory	-0.0780152	0.0983574	0.191452	7528
LGG	YY1	CD4_naive	-0.0712716	0.0999266	0.233288	7528
LGG	YY1	Central_memory	0.0704063	0.104123	0.144369	7528
LAML	YY1	Macrophage	-0.123815	0.104593	0.162245	7528
OV	YY1	CD8_T	-0.0924461	0.104816	0.251992	7528
BRCA	YY1	Th17	0.0464242	0.105359	0.138106	7528
PCPG	YY1	CD4_naive	0.118775	0.105431	0.423576	7528
KIRC	YY1	Gamma_delta	0.0656432	0.106452	0.144833	7528
UCS	YY1	nTreg	0.216015	0.106557	0.54928	7528
LIHC	YY1	Gamma_delta	-0.0783459	0.107189	0.219048	7528
STAD	YY1	Tr1	-0.0760336	0.107232	0.182946	7528
ACC	YY1	MAIT	-0.182303	0.10783	0.2621	7528
PCPG	YY1	Tr1	-0.117501	0.10925	0.330991	7528
THCA	CD274	NK	0.121746	0.00354286	0.0069412	29126
PAAD	CD274	Th2	-0.214396	0.0035639	0.0434312	29126
BLCA	CD274	Central_memory	0.140376	0.00365345	0.0116751	29126
CHOL	CD274	CD4_T	0.423845	0.00371532	0.0607384	29126
UCEC	CD274	nTreg	0.202471	0.00394481	0.0167043	29126
SARC	CD274	InfiltrationScore	0.176104	0.00403106	0.00831844	29126
THCA	CD274	Monocyte	0.120003	0.00405103	0.00713051	29126
THYM	CD274	Th1	0.258088	0.00410314	0.0281198	29126
ESCA	CD274	Tr1	0.204101	0.00411252	0.0191627	29126
SKCM	CD274	Bcell	0.131511	0.00412951	0.0222035	29126
PCPG	CD274	Tfh	0.208742	0.00414368	0.0314664	29126
UCEC	CD274	CD4_T	0.199395	0.00454198	0.0100167	29126
KIRP	CD274	Macrophage	0.157327	0.00459382	0.0105399	29126
BRCA	CD274	Macrophage	0.08104	0.0046543	0.00824502	29126
ESCA	CD274	CD8_T	0.198285	0.00533714	0.0569993	29126
LGG	CD274	iTreg	0.120238	0.00540093	0.0365768	29126
UVM	CD274	Cytotoxic	0.307997	0.00544659	0.038513	29126
UCEC	CD274	Gamma_delta	0.19492	0.00555632	0.0307706	29126
ACC	CD274	Th2	0.30903	0.00558654	0.0309643	29126
DLBC	CD274	Effector_memory	-0.393567	0.0056489	0.0818127	29126
THYM	CD274	MAIT	0.247488	0.00598965	0.020438	29126
LAML	CD274	NKT	-0.207168	0.00624081	0.0169169	29126
ESCA	CD274	Bcell	-0.193991	0.0064412	0.0223379	29126
UCS	CD274	Bcell	-0.352632	0.00713766	0.209909	29126
SARC	CD274	CD4_naive	-0.163912	0.00749986	0.0194909	29126
KICH	LAG3	CD8_naive	-0.439056	1.3389e-05	0.000264513	3902
LUAD	LAG3	InfiltrationScore	0.180178	1.358e-05	3.9169e-05	3902
KIRC	LAG3	DC	0.175434	1.4025e-05	4.137e-05	3902
UCS	LAG3	Th2	0.539105	1.5138e-05	0.00625098	3902
READ	LAG3	CD8_naive	-0.408469	1.5204e-05	0.00118304	3902
LGG	LAG3	Th17	-0.185493	1.6039e-05	9.7891e-05	3902
LAML	LAG3	CD8_T	0.321023	1.6598e-05	0.000131454	3902
TGCT	LAG3	CD4_naive	-0.336518	1.7449e-05	0.00559332	3902
PCPG	LAG3	Cytotoxic	0.308197	1.7772e-05	0.000260567	3902
UVM	LAG3	Macrophage	0.459111	1.8401e-05	0.000840372	3902
COAD	LAG3	Effector_memory	0.23287	1.9847e-05	0.000166792	3902
COAD	LAG3	Gamma_delta	0.232086	2.1203e-05	0.000150392	3902
LUSC	LAG3	nTreg	0.179417	2.1574e-05	6.1549e-05	3902
KIRP	LAG3	Gamma_delta	0.233411	2.2621e-05	0.000105232	3902
PAAD	LAG3	iTreg	0.307151	2.3445e-05	0.000105109	3902
ESCA	LAG3	Macrophage	0.296861	2.3882e-05	0.000273469	3902
PCPG	LAG3	Exhausted	0.303615	2.3981e-05	0.000874511	3902
KICH	LAG3	Effector_memory	0.426974	2.4356e-05	0.0240809	3902
LUSC	LAG3	MAIT	-0.177989	2.5134e-05	7.432e-05	3902
UCS	LAG3	Gamma_delta	0.525524	2.6976e-05	0.0137148	3902
PAAD	LAG3	Central_memory	0.303792	2.9061e-05	0.00017101	3902
ESCA	LAG3	Tr1	0.292791	3.1206e-05	0.000367148	3902
MESO	LAG3	InfiltrationScore	0.43072	3.1223e-05	0.000909995	3902
THYM	LAG3	Th17	-0.366577	3.2842e-05	0.00604623	3902
LAML	LAG3	iTreg	0.309021	3.5221e-05	0.000634788	3902
UCEC	YY1	Effector_memory	0.112786	0.110904	0.222275	7528
READ	YY1	Tr1	-0.156393	0.111117	0.339169	7528
SARC	YY1	CD4_naive	0.0980012	0.111467	0.187391	7528
ESCA	YY1	NKT	-0.11351	0.113171	0.336227	7528
BRCA	YY1	MAIT	-0.0454075	0.113215	0.177656	7528
READ	YY1	CD4_naive	0.155291	0.113691	0.744015	7528
CESC	YY1	Macrophage	-0.0895451	0.115627	0.205912	7528
KICH	YY1	Th2	-0.165886	0.11607	0.179234	7528
UVM	YY1	Cytotoxic	-0.176821	0.116641	0.307108	7528
MESO	YY1	NK	-0.168374	0.119014	0.326586	7528
HNSC	YY1	Th17	0.0653561	0.120401	0.197476	7528
LUAD	YY1	Cytotoxic	-0.06471	0.120832	0.204577	7528
SKCM	YY1	Th1	0.0710619	0.122347	0.246832	7528
READ	YY1	Th1	0.151647	0.122523	0.354287	7528
KIRC	YY1	Th1	-0.0624843	0.124414	0.161765	7528
BLCA	YY1	Cytotoxic	-0.0741837	0.125882	0.182738	7528
OV	YY1	Monocyte	-0.0872004	0.126129	0.28745	7528
GBM	YY1	Th2	-0.116107	0.127089	0.214263	7528
UCS	YY1	Macrophage	-0.204119	0.127756	0.528103	7528
DLBC	YY1	Macrophage	-0.221685	0.129948	0.47429	7528
LGG	YY1	iTreg	0.0653429	0.131543	0.302917	7528
DLBC	YY1	Exhausted	-0.220726	0.13166	0.510783	7528
THYM	YY1	Monocyte	-0.136753	0.133097	0.187141	7528
CHOL	YY1	MAIT	0.226719	0.134223	0.311941	7528
ESCA	YY1	Neutrophil	0.107165	0.134908	0.247253	7528
UVM	CD274	nTreg	0.296223	0.00763133	0.0776739	29126
PCPG	CD274	CD8_T	0.193931	0.00782614	0.0886384	29126
PAAD	CD274	Th1	0.194699	0.00826321	0.126144	29126
PCPG	CD274	DC	0.192003	0.00847492	0.0474225	29126
OV	CD274	Th2	0.149299	0.00857506	0.0438327	29126
SARC	CD274	DC	0.160793	0.00873553	0.0196537	29126
GBM	CD274	nTreg	0.197883	0.00886091	0.0439708	29126
LGG	CD274	DC	0.112992	0.0089665	0.0156684	29126
SARC	CD274	CD4_T	0.159604	0.00925247	0.023672	29126
STAD	CD274	Th2	-0.122288	0.00941374	0.0196973	29126
GBM	CD274	NKT	0.19527	0.00981928	0.0943239	29126
ACC	CD274	MAIT	0.288658	0.00988216	0.0503685	29126
GBM	CD274	Exhausted	0.195044	0.00990626	0.035407	29126
CESC	CD274	NKT	-0.145525	0.0103009	0.0535093	29126
LGG	CD274	Th17	0.110791	0.0104044	0.0266567	29126
KIRP	CD274	Cytotoxic	0.141991	0.0106204	0.0247748	29126
DLBC	CD274	iTreg	0.363317	0.0111433	0.0324471	29126
UVM	CD274	NKT	-0.281671	0.0113683	0.0661675	29126
COAD	CD274	CD4_naive	-0.139367	0.0113861	0.553686	29126
HNSC	CD274	Monocyte	-0.105879	0.0117204	0.0315174	29126
THYM	CD274	Effector_memory	0.227233	0.011834	0.0247055	29126
MESO	CD274	Neutrophil	-0.266844	0.0124742	0.12107	29126
THYM	CD274	CD8_T	-0.22506	0.0126905	0.0200497	29126
PRAD	CD274	CD4_naive	0.106163	0.0127341	0.0256843	29126
HNSC	CD274	CD4_T	0.10449	0.0128753	0.0204638	29126
KIRC	LAG3	CD4_T	0.16623	3.9174e-05	0.000103904	3902
LGG	LAG3	CD4_naive	-0.175663	4.4735e-05	0.000764299	3902
KIRP	LAG3	Macrophage	0.224369	4.7262e-05	0.00017979	3902
SARC	LAG3	CD4_naive	-0.247126	4.7589e-05	0.000247866	3902
BRCA	LAG3	nTreg	0.115943	4.9935e-05	0.000122835	3902
KICH	LAG3	CD8_T	0.410307	5.3602e-05	0.00305778	3902
LIHC	LAG3	iTreg	0.194808	5.3851e-05	0.000173051	3902
ACC	LAG3	Effector_memory	0.43794	5.4299e-05	0.00589432	3902
ACC	LAG3	Gamma_delta	0.436934	5.6738e-05	0.00325707	3902
ACC	LAG3	Tfh	0.4359	5.9352e-05	0.000939175	3902
KICH	LAG3	Neutrophil	-0.408088	5.9352e-05	0.00138875	3902
UVM	LAG3	NKT	-0.433345	5.9402e-05	0.00302974	3902
GBM	LAG3	CD8_naive	-0.299527	5.9412e-05	0.000427775	3902
KICH	LAG3	Tr1	0.40548	6.6843e-05	0.00623454	3902
STAD	LAG3	DC	0.186095	7.1443e-05	0.000253499	3902
SARC	LAG3	iTreg	0.241358	7.2087e-05	0.000427941	3902
LUSC	LAG3	Th2	-0.167413	7.5102e-05	0.000480531	3902
THYM	LAG3	Neutrophil	-0.350443	7.5844e-05	0.000425033	3902
UCS	LAG3	Exhausted	0.499328	7.6861e-05	0.027296	3902
PCPG	LAG3	DC	0.284996	7.704e-05	0.00129011	3902
THYM	LAG3	nTreg	0.349738	7.859e-05	0.000318313	3902
OV	LAG3	Tr1	-0.221983	8.3021e-05	0.00226319	3902
KICH	LAG3	iTreg	0.400554	8.3446e-05	0.00212863	3902
UCS	LAG3	Th1	0.495396	8.9292e-05	0.00769503	3902
UCS	LAG3	NK	0.495251	8.9782e-05	0.0136891	3902
PCPG	YY1	Exhausted	-0.109387	0.136147	0.336849	7528
LAML	YY1	Tfh	-0.111361	0.144663	0.321443	7528
COAD	YY1	nTreg	0.0805294	0.144984	0.198137	7528
ESCA	YY1	Cytotoxic	-0.104481	0.145016	0.380081	7528
DLBC	YY1	MAIT	-0.212812	0.146436	0.456331	7528
TGCT	YY1	Th2	-0.116229	0.148478	0.210483	7528
UVM	YY1	NKT	-0.16221	0.150559	0.314434	7528
DLBC	YY1	Th2	-0.210442	0.151092	0.334696	7528
READ	YY1	Tfh	-0.140657	0.15238	0.306217	7528
SKCM	YY1	NKT	-0.0655891	0.153943	0.283298	7528
COAD	YY1	CD8_naive	0.0787304	0.15421	0.23418	7528
UCEC	YY1	Central_memory	0.100504	0.155723	0.237795	7528
READ	YY1	Th2	0.139045	0.157181	0.267504	7528
CHOL	YY1	Monocyte	0.214352	0.157378	0.276163	7528
LIHC	YY1	Tr1	0.0678131	0.163366	0.265707	7528
SARC	YY1	NKT	0.0855097	0.165149	0.308278	7528
THYM	YY1	Th2	-0.12593	0.16693	0.275647	7528
COAD	YY1	Th17	-0.0760913	0.168538	0.261635	7528
SKCM	YY1	Th2	0.063117	0.170097	0.332752	7528
COAD	YY1	Th1	0.075588	0.17138	0.29231	7528
OV	YY1	CD4_T	-0.0777705	0.172692	0.280742	7528
PAAD	YY1	iTreg	0.101193	0.172871	0.260587	7528
GBM	YY1	Monocyte	0.103728	0.173171	0.317255	7528
UVM	YY1	CD8_T	-0.152984	0.175486	0.363378	7528
OV	YY1	iTreg	-0.0771196	0.176324	0.32499	7528
ESCA	CD274	Central_memory	0.177241	0.0129474	0.0410948	29126
COAD	CD274	Gamma_delta	0.136588	0.01315	0.0350192	29126
LAML	CD274	InfiltrationScore	0.188036	0.0132329	0.0295096	29126
LGG	CD274	CD4_naive	-0.106919	0.0134348	0.0550656	29126
UVM	CD274	Bcell	-0.273616	0.0140557	0.0482444	29126
THYM	CD274	Bcell	-0.221605	0.0141636	0.0252752	29126
KICH	CD274	Central_memory	0.256013	0.0143089	0.0366327	29126
OV	CD274	CD4_naive	-0.138737	0.014659	0.252837	29126
CHOL	CD274	nTreg	0.357252	0.0159883	0.0511289	29126
KIRP	CD274	CD8_naive	-0.133006	0.0167666	0.0404325	29126
LGG	CD274	Effector_memory	0.10335	0.016891	0.0307877	29126
LUAD	CD274	nTreg	-0.0993299	0.0170958	0.0255299	29126
STAD	CD274	Gamma_delta	0.112239	0.017226	0.040066	29126
UCEC	CD274	Bcell	-0.1669	0.0178802	0.0630373	29126
MESO	CD274	Th17	-0.253373	0.0178891	0.0721528	29126
THCA	CD274	NKT	-0.098899	0.0179839	0.0382703	29126
MESO	CD274	Monocyte	-0.252514	0.0182943	0.233208	29126
LAML	CD274	nTreg	0.178642	0.0186935	0.0696488	29126
CESC	CD274	nTreg	0.133495	0.0187003	0.0640872	29126
KIRP	CD274	Neutrophil	-0.130419	0.0190344	0.0401527	29126
ESCA	CD274	Tfh	0.167223	0.0191465	0.0431037	29126
UCEC	CD274	DC	0.164865	0.0193453	0.0467303	29126
COAD	CD274	Effector_memory	0.128672	0.0195576	0.0531634	29126
THYM	CD274	NKT	-0.210866	0.0197327	0.0361342	29126
GBM	CD274	NK	-0.175477	0.0205572	0.0617025	29126
READ	LAG3	iTreg	0.372632	9.0556e-05	0.00187408	3902
GBM	LAG3	InfiltrationScore	0.291799	9.3558e-05	0.000626343	3902
OV	LAG3	Th2	0.219679	9.8758e-05	0.0015777	3902
MESO	LAG3	Neutrophil	-0.403775	0.000105243	0.00327409	3902
OV	LAG3	Monocyte	-0.218219	0.000110139	0.00176407	3902
ACC	LAG3	CD4_T	0.420798	0.000112725	0.032168	3902
HNSC	LAG3	DC	0.161468	0.000114177	0.000374233	3902
UCS	LAG3	InfiltrationScore	0.488446	0.000115869	0.0050365	3902
UCEC	LAG3	DC	0.268434	0.000116714	0.000724235	3902
DLBC	LAG3	Bcell	-0.52607	0.000122926	0.0027128	3902
DLBC	LAG3	CD8_T	0.524612	0.00012937	0.00764428	3902
BRCA	LAG3	CD4_naive	-0.108958	0.00013894	0.00553474	3902
TGCT	LAG3	Effector_memory	-0.299552	0.000145324	0.00118405	3902
KIRP	LAG3	Central_memory	0.208899	0.000155808	0.00049702	3902
PCPG	LAG3	CD8_T	0.272351	0.000162659	0.00733672	3902
LAML	LAG3	Monocyte	-0.280494	0.000185564	0.000577811	3902
TGCT	LAG3	Th2	-0.294376	0.000191341	0.000644181	3902
OV	LAG3	CD4_T	0.209868	0.000202672	0.00109399	3902
LUAD	LAG3	Tr1	0.153246	0.000222724	0.00112077	3902
ACC	LAG3	Exhausted	0.400646	0.000253408	0.0053365	3902
MESO	LAG3	Gamma_delta	0.381166	0.000270134	0.0169672	3902
PRAD	LAG3	Tr1	0.154545	0.000274734	0.00178165	3902
PAAD	LAG3	nTreg	-0.26561	0.000279087	0.00169587	3902
CHOL	LAG3	Exhausted	0.514036	0.000303999	0.395928	3902
LUSC	LAG3	CD4_naive	-0.152404	0.000318074	0.0139966	3902
HNSC	YY1	Bcell	-0.0565243	0.179319	0.257772	7528
CHOL	YY1	Effector_memory	-0.203474	0.180048	0.374908	7528
MESO	YY1	MAIT	-0.145041	0.180121	0.507603	7528
MESO	YY1	InfiltrationScore	-0.144661	0.181277	0.37782	7528
LIHC	YY1	Th2	-0.06467	0.183816	0.326713	7528
OV	YY1	InfiltrationScore	-0.0756022	0.185013	0.318488	7528
LAML	YY1	CD4_naive	0.101033	0.185955	0.913688	7528
SARC	YY1	DC	-0.081429	0.186336	0.267187	7528
MESO	YY1	NKT	0.142573	0.187725	0.517869	7528
LIHC	YY1	Monocyte	-0.0639303	0.188892	0.276593	7528
PRAD	YY1	Effector_memory	-0.055945	0.190173	0.285942	7528
UCS	YY1	Tfh	-0.175858	0.190702	0.694952	7528
LUSC	YY1	CD8_T	-0.0556448	0.190948	0.345663	7528
BRCA	YY1	Monocyte	0.0374453	0.191569	0.263742	7528
OV	YY1	Th2	-0.0741397	0.193682	0.370778	7528
BLCA	YY1	CD8_T	-0.0629752	0.194015	0.390172	7528
READ	YY1	NK	-0.127302	0.195626	0.353479	7528
GBM	YY1	Tr1	-0.0984044	0.196418	0.479865	7528
SARC	YY1	Th1	0.0794795	0.197135	0.331957	7528
MESO	YY1	nTreg	0.139284	0.198216	0.450601	7528
COAD	YY1	iTreg	-0.0709956	0.19898	0.299146	7528
OV	YY1	Exhausted	-0.0731096	0.199963	0.307411	7528
KICH	YY1	Th17	-0.13522	0.201263	0.273532	7528
PCPG	YY1	Tfh	-0.0938142	0.201565	0.436671	7528
UCEC	YY1	Monocyte	0.0899595	0.204078	0.335791	7528
HNSC	CD274	MAIT	-0.097248	0.020669	0.042876	29126
BLCA	CD274	NKT	0.11173	0.0209297	0.0401521	29126
BRCA	CD274	Effector_memory	-0.0658317	0.0215817	0.0353751	29126
CESC	CD274	Gamma_delta	0.130059	0.021997	0.0712693	29126
UVM	CD274	Tr1	-0.255413	0.0222196	0.20209	29126
BLCA	CD274	Tr1	0.110231	0.0227222	0.0643977	29126
PAAD	CD274	Effector_memory	-0.168081	0.0229427	0.0953927	29126
LIHC	CD274	CD4_naive	0.11007	0.0234097	0.0413004	29126
LGG	CD274	Gamma_delta	-0.0975464	0.024181	0.0452327	29126
KIRP	CD274	DC	0.124307	0.0254783	0.0473407	29126
UCS	CD274	Th2	0.295335	0.0257248	0.454126	29126
UVM	CD274	NK	0.248161	0.0264506	0.122766	29126
UCS	CD274	iTreg	0.293918	0.0264772	0.291558	29126
HNSC	CD274	Gamma_delta	0.0931351	0.0267139	0.042858	29126
TGCT	CD274	nTreg	0.177203	0.0268967	0.06381	29126
LUAD	CD274	Central_memory	0.0917306	0.0277082	0.0635469	29126
LUSC	CD274	CD8_T	0.0935264	0.0277215	0.0834502	29126
PAAD	CD274	Exhausted	0.162727	0.0277403	0.150196	29126
KIRC	CD274	Cytotoxic	-0.0893133	0.0279143	0.038803	29126
LGG	CD274	NKT	0.0950574	0.0280593	0.0734839	29126
UCEC	CD274	Monocyte	-0.154618	0.0284071	0.0746657	29126
HNSC	CD274	Bcell	-0.0918923	0.028817	0.0542083	29126
THYM	CD274	Neutrophil	-0.197011	0.0296284	0.0580739	29126
LAML	CD274	CD8_naive	-0.164971	0.0300825	0.156389	29126
LAML	CD274	NK	0.164702	0.0303551	0.0798823	29126
THYM	LAG3	Effector_memory	0.319999	0.0003268	0.00108026	3902
READ	LAG3	Exhausted	0.343865	0.000328699	0.013373	3902
PAAD	LAG3	Bcell	0.261343	0.000352281	0.00638493	3902
HNSC	LAG3	Central_memory	0.149495	0.000358622	0.000838953	3902
LIHC	LAG3	CD4_T	0.171566	0.000387166	0.00116633	3902
ESCA	LAG3	CD4_T	0.250966	0.000388152	0.00110975	3902
LIHC	LAG3	Monocyte	-0.171295	0.000395619	0.00155431	3902
HNSC	LAG3	Bcell	0.148198	0.000403934	0.00124356	3902
DLBC	LAG3	Th2	-0.489995	0.000407717	0.0107144	3902
KICH	LAG3	NK	0.361732	0.000426527	0.00509541	3902
SARC	LAG3	Macrophage	0.214757	0.000430517	0.000955019	3902
KIRP	LAG3	DC	0.193828	0.000459543	0.00133392	3902
UCS	LAG3	CD8_naive	-0.447672	0.000479987	0.0191425	3902
KICH	LAG3	Th1	0.352367	0.000613751	0.0164178	3902
UVM	LAG3	nTreg	0.374475	0.000621376	0.0360096	3902
UVM	LAG3	Monocyte	-0.372726	0.000661974	0.0411824	3902
CESC	LAG3	Tr1	0.192192	0.000668965	0.00555766	3902
UCEC	LAG3	Th2	0.235369	0.000769597	0.00452048	3902
MESO	LAG3	Tfh	0.353828	0.000773765	0.017612	3902
COAD	LAG3	DC	0.184074	0.000794219	0.0031789	3902
CHOL	LAG3	Neutrophil	-0.481811	0.000804827	0.0182614	3902
PAAD	LAG3	Th2	-0.245104	0.000825354	0.0189793	3902
ESCA	LAG3	Central_memory	0.235094	0.000910306	0.00512878	3902
MESO	LAG3	MAIT	-0.349158	0.000917747	0.0374927	3902
BLCA	LAG3	NKT	0.159699	0.00092756	0.00247288	3902
PCPG	YY1	Gamma_delta	-0.0921802	0.209564	0.464993	7528
MESO	YY1	DC	0.135848	0.209623	0.529204	7528
BLCA	YY1	Central_memory	0.0604039	0.212888	0.325099	7528
OV	YY1	Tfh	-0.0704009	0.217184	0.332762	7528
COAD	YY1	Th2	0.067998	0.218659	0.278205	7528
SKCM	YY1	Cytotoxic	-0.0564731	0.219733	0.327959	7528
STAD	YY1	iTreg	0.0576672	0.222116	0.325093	7528
PCPG	YY1	Macrophage	-0.0896706	0.222289	0.384735	7528
READ	YY1	Effector_memory	0.120087	0.222381	0.53834	7528
LUSC	YY1	Th2	0.0514243	0.226874	0.342552	7528
THCA	YY1	CD4_naive	0.0502495	0.23017	0.336943	7528
STAD	YY1	Exhausted	0.0564727	0.231857	0.325384	7528
CHOL	YY1	CD8_naive	-0.18179	0.232024	0.35627	7528
HNSC	YY1	Th1	-0.050127	0.233782	0.321024	7528
UCS	YY1	Gamma_delta	-0.159744	0.235241	0.605639	7528
UVM	YY1	Th1	0.13412	0.235585	0.358306	7528
READ	YY1	Gamma_delta	-0.116555	0.236382	0.464076	7528
PAAD	YY1	Bcell	-0.0879102	0.236662	0.506368	7528
BRCA	YY1	Th2	-0.0334701	0.243118	0.33667	7528
PAAD	YY1	Exhausted	-0.0861586	0.246169	0.509196	7528
KIRC	YY1	DC	-0.0464689	0.253378	0.320636	7528
PAAD	YY1	NKT	-0.0838838	0.258909	0.4977	7528
ESCA	YY1	Th1	0.0807529	0.260526	0.533719	7528
DLBC	YY1	Gamma_delta	-0.165486	0.260984	0.511719	7528
HNSC	YY1	Central_memory	0.0472255	0.262001	0.330548	7528
READ	CD274	Th2	0.210831	0.0308628	0.0748351	29126
OV	CD274	Tr1	-0.122701	0.0310609	0.115388	29126
GBM	CD274	Cytotoxic	0.160894	0.0339318	0.101266	29126
CHOL	CD274	DC	0.316743	0.034014	0.216167	29126
KICH	CD274	Tfh	-0.222202	0.0342675	0.0908674	29126
PAAD	CD274	CD8_naive	-0.156034	0.0349224	0.164988	29126
ACC	CD274	Gamma_delta	0.236795	0.0356307	0.151431	29126
DLBC	CD274	Neutrophil	0.303529	0.0359726	0.364828	29126
KIRC	CD274	Neutrophil	-0.0846141	0.0373071	0.0501778	29126
MESO	CD274	Th2	-0.223429	0.0375032	0.255269	29126
LAML	CD274	Tr1	0.156998	0.0391289	0.0997037	29126
LGG	CD274	NK	0.0890881	0.0395943	0.0704693	29126
KICH	CD274	Th2	-0.216156	0.0396007	0.0733229	29126
MESO	CD274	Bcell	0.220903	0.0397713	0.369214	29126
DLBC	CD274	Macrophage	0.297354	0.0401206	0.274422	29126
GBM	CD274	CD4_naive	-0.155764	0.0401303	0.0880308	29126
ESCA	CD274	MAIT	-0.145958	0.0412224	0.103387	29126
LAML	CD274	Effector_memory	0.155188	0.0414756	0.147753	29126
UCS	CD274	Exhausted	0.270829	0.0415834	0.302724	29126
CHOL	CD274	Monocyte	-0.30456	0.041935	0.11275	29126
ACC	CD274	Macrophage	0.227911	0.0433734	0.205396	29126
ESCA	CD274	CD8_naive	-0.143704	0.0444921	0.174957	29126
UCS	CD274	Monocyte	-0.265537	0.0458964	0.851012	29126
CHOL	CD274	MAIT	-0.297568	0.0471223	0.183346	29126
CHOL	CD274	Central_memory	0.296881	0.0476586	0.358513	29126
ACC	LAG3	Th1	0.364786	0.000948774	0.00732108	3902
PCPG	LAG3	CD4_naive	-0.239449	0.000964769	0.0855451	3902
KICH	LAG3	Th2	0.339649	0.000988607	0.00357695	3902
PAAD	LAG3	Tr1	0.24147	0.000991146	0.00374874	3902
KICH	LAG3	Cytotoxic	0.338455	0.0010328	0.00828708	3902
SARC	LAG3	Effector_memory	0.19908	0.00112144	0.0227718	3902
UVM	LAG3	CD4_T	0.357724	0.00112303	0.00600001	3902
DLBC	LAG3	Gamma_delta	0.454	0.00119047	0.0414941	3902
ACC	LAG3	CD8_T	0.355107	0.00132136	0.00929644	3902
CHOL	LAG3	CD8_naive	-0.463888	0.00132914	0.0144417	3902
THYM	LAG3	MAIT	0.286341	0.0013867	0.00612842	3902
ACC	LAG3	Cytotoxic	0.351887	0.00147195	0.00881869	3902
PCPG	LAG3	Monocyte	-0.227747	0.00171966	0.015211	3902
DLBC	LAG3	Effector_memory	-0.440604	0.00172342	0.0499211	3902
SARC	LAG3	Central_memory	0.189564	0.00193888	0.00791829	3902
PCPG	LAG3	Tr1	0.225005	0.00196106	0.0293143	3902
COAD	LAG3	Bcell	0.16847	0.0021688	0.00529039	3902
PCPG	LAG3	NK	0.222821	0.00217498	0.0124873	3902
UCEC	LAG3	CD4_T	0.212989	0.0023996	0.00560439	3902
ACC	LAG3	InfiltrationScore	0.336466	0.00243078	0.0203105	3902
ESCA	LAG3	Monocyte	-0.214779	0.0025025	0.0269691	3902
PRAD	LAG3	MAIT	0.128559	0.00252231	0.00901971	3902
MESO	LAG3	Macrophage	0.318358	0.00265495	0.030372	3902
CESC	LAG3	Central_memory	0.169759	0.00271197	0.00926239	3902
READ	LAG3	Th17	-0.289576	0.00273342	0.0294244	3902
PCPG	YY1	Th2	-0.0824051	0.262192	0.450596	7528
ESCA	YY1	Th2	-0.0804302	0.262442	0.407439	7528
LUAD	YY1	Neutrophil	-0.046368	0.266563	0.405709	7528
READ	YY1	Central_memory	-0.109397	0.266609	0.519857	7528
READ	YY1	NKT	-0.109053	0.268126	0.494055	7528
OV	YY1	DC	-0.063166	0.26831	0.452003	7528
THCA	YY1	MAIT	-0.0459024	0.273078	0.339361	7528
TGCT	YY1	Gamma_delta	0.088229	0.273405	0.509441	7528
CESC	YY1	Th1	-0.0623212	0.273995	0.41905	7528
UCS	YY1	NKT	-0.147066	0.274976	0.638237	7528
CHOL	YY1	Tfh	0.166156	0.275341	0.471393	7528
MESO	YY1	Tfh	0.118095	0.275978	0.616002	7528
READ	YY1	CD8_naive	0.105976	0.281945	0.515764	7528
READ	YY1	Th17	-0.105195	0.285525	0.507611	7528
CHOL	YY1	Th1	0.162395	0.286505	0.580136	7528
SKCM	YY1	Exhausted	-0.0489197	0.287835	0.420678	7528
LAML	YY1	Th17	0.0809544	0.289687	0.519924	7528
THCA	YY1	iTreg	-0.0443443	0.289708	0.347959	7528
UVM	YY1	Th2	-0.119754	0.290024	0.589882	7528
MESO	YY1	Effector_memory	-0.113601	0.29479	0.55797	7528
LIHC	YY1	CD4_T	0.0506312	0.298271	0.395111	7528
CHOL	YY1	Exhausted	0.157839	0.300422	0.960737	7528
UCS	YY1	Tr1	-0.139399	0.301052	0.958242	7528
CESC	YY1	MAIT	0.0583157	0.306082	0.529553	7528
THYM	YY1	NKT	-0.0931507	0.307486	0.394333	7528
ESCA	CD274	Gamma_delta	0.1416	0.0477364	0.126687	29126
SARC	CD274	Gamma_delta	0.121343	0.0484642	0.178741	29126
ACC	CD274	CD4_naive	-0.221333	0.0499626	0.188693	29126
ACC	CD274	InfiltrationScore	0.220599	0.0507467	0.165164	29126
PRAD	CD274	MAIT	0.0832285	0.0510778	0.108236	29126
MESO	CD274	Gamma_delta	0.209767	0.0511718	0.280703	29126
KICH	CD274	iTreg	0.20244	0.0543006	0.217016	29126
HNSC	CD274	NKT	-0.0805142	0.0555731	0.0990767	29126
DLBC	CD274	Th1	-0.277049	0.0566035	0.181779	29126
LGG	CD274	Tfh	0.0822701	0.0574461	0.0998276	29126
UCEC	CD274	CD4_naive	-0.133889	0.0581042	0.96992	29126
LAML	CD274	Bcell	-0.143102	0.0603478	0.142282	29126
KICH	CD274	NK	-0.194348	0.0648952	0.161865	29126
LUSC	CD274	Bcell	-0.0782939	0.0655507	0.140257	29126
MESO	CD274	DC	0.194292	0.0713487	0.331568	29126
ACC	CD274	Th17	-0.203524	0.0720173	0.226302	29126
CHOL	CD274	Exhausted	0.270603	0.0721947	0.823349	29126
PAAD	CD274	Gamma_delta	0.131636	0.0756869	0.138539	29126
GBM	CD274	Th1	0.134745	0.0762789	0.25668	29126
DLBC	CD274	Exhausted	-0.257907	0.0767594	0.440402	29126
SARC	CD274	Macrophage	0.108426	0.0780854	0.112902	29126
LAML	CD274	Central_memory	0.133578	0.0797613	0.140592	29126
PAAD	CD274	NKT	-0.129787	0.0799263	0.252273	29126
CHOL	CD274	Th1	0.26339	0.0804344	0.346574	29126
KIRP	CD274	Exhausted	0.0971334	0.0813236	0.135864	29126
GBM	LAG3	Th17	-0.225776	0.00274	0.0176979	3902
CHOL	LAG3	CD4_naive	-0.435018	0.00282332	0.441251	3902
READ	LAG3	Central_memory	0.287574	0.00293388	0.0348114	3902
LIHC	LAG3	Tr1	-0.14388	0.00298396	0.0100585	3902
KICH	LAG3	InfiltrationScore	0.307392	0.00303753	0.0242159	3902
LUAD	LAG3	Th2	-0.122894	0.00313416	0.00741759	3902
CESC	LAG3	nTreg	-0.16698	0.00318964	0.0174671	3902
BLCA	LAG3	Central_memory	0.14204	0.00326702	0.0106346	3902
MESO	LAG3	iTreg	0.310564	0.00341585	0.0279809	3902
GBM	LAG3	DC	0.2207	0.00342883	0.0147615	3902
UCS	LAG3	Cytotoxic	0.377669	0.00377636	0.110727	3902
READ	LAG3	DC	0.280232	0.00378673	0.0331595	3902
PRAD	LAG3	Bcell	0.122694	0.00395446	0.030461	3902
LAML	LAG3	Bcell	-0.217971	0.00396542	0.0175752	3902
TGCT	LAG3	DC	0.228228	0.00416269	0.025692	3902
KIRP	LAG3	NKT	0.159037	0.00416452	0.0154272	3902
LUAD	LAG3	CD4_T	0.118633	0.0043572	0.00758577	3902
PCPG	LAG3	Th2	0.206064	0.00466322	0.0265284	3902
KICH	LAG3	NKT	0.293458	0.00475532	0.00960135	3902
CESC	LAG3	Bcell	0.159361	0.00491585	0.0247392	3902
GBM	LAG3	CD4_naive	-0.211382	0.00511124	0.0193424	3902
LAML	LAG3	Exhausted	0.211683	0.00517676	0.0250027	3902
LAML	LAG3	Tr1	0.21032	0.00547943	0.0213015	3902
LAML	LAG3	CD8_naive	-0.209383	0.00569664	0.056929	3902
LGG	LAG3	NKT	-0.118516	0.00610719	0.022367	3902
KIRP	YY1	iTreg	0.0562061	0.313921	0.459966	7528
OV	YY1	NK	-0.0570724	0.317315	0.497975	7528
ACC	YY1	Gamma_delta	0.113951	0.317341	0.55426	7528
OV	YY1	Macrophage	-0.0570158	0.317796	0.432609	7528
SKCM	YY1	Effector_memory	-0.0458022	0.3197	0.462888	7528
LAML	YY1	CD8_T	-0.0755534	0.323173	0.454365	7528
LUSC	YY1	Th17	-0.041693	0.32731	0.448379	7528
DLBC	YY1	Cytotoxic	-0.144352	0.327639	0.739226	7528
LIHC	YY1	CD8_naive	0.0476453	0.32771	0.48596	7528
BLCA	YY1	Th1	0.0473214	0.329298	0.422647	7528
KICH	YY1	Macrophage	0.103326	0.329733	0.47556	7528
SKCM	YY1	Neutrophil	-0.0447761	0.330673	0.445459	7528
PAAD	YY1	Effector_memory	0.0722692	0.330945	0.539164	7528
READ	YY1	DC	0.0955982	0.332002	0.593175	7528
CHOL	YY1	CD4_naive	-0.147541	0.333447	0.765119	7528
COAD	YY1	NK	-0.0534685	0.333629	0.402818	7528
PCPG	YY1	nTreg	0.0703085	0.338975	0.4781	7528
KICH	YY1	Effector_memory	0.100377	0.343797	0.575709	7528
BLCA	YY1	DC	0.0456382	0.346811	0.438574	7528
DLBC	YY1	Monocyte	-0.136823	0.353761	0.788099	7528
PRAD	YY1	CD4_naive	0.0393522	0.356973	0.452005	7528
UCS	YY1	CD4_T	-0.124072	0.357818	0.60701	7528
ESCA	YY1	Exhausted	0.0659788	0.358202	0.605684	7528
LAML	YY1	Effector_memory	0.0701415	0.359138	0.570627	7528
UVM	YY1	Exhausted	-0.102472	0.365731	0.563082	7528
CHOL	CD274	Cytotoxic	0.259867	0.0847184	0.493311	29126
KICH	CD274	CD8_T	-0.180095	0.0875907	0.295573	29126
KICH	CD274	InfiltrationScore	0.179856	0.0880187	0.23495	29126
DLBC	CD274	Monocyte	0.24867	0.0883236	0.494367	29126
SKCM	CD274	nTreg	0.0778019	0.0906535	0.153695	29126
LUSC	CD274	nTreg	-0.0717921	0.0913827	0.131697	29126
PCPG	CD274	Exhausted	0.123476	0.0922528	0.265901	29126
UCS	CD274	nTreg	0.224854	0.0926438	0.529153	29126
ESCA	CD274	NKT	-0.120279	0.0931063	0.303469	29126
LUSC	CD274	Tr1	0.071076	0.0946693	0.200337	29126
KICH	CD274	Neutrophil	-0.175681	0.0957722	0.248013	29126
CHOL	CD274	Th17	-0.250288	0.0972672	0.187638	29126
KICH	CD274	Bcell	0.174651	0.0977661	0.147957	29126
MESO	CD274	nTreg	0.177653	0.0997243	0.314528	29126
LUSC	CD274	Th2	0.0688677	0.105401	0.189065	29126
UCS	CD274	CD4_naive	-0.215281	0.107782	0.643477	29126
UCEC	CD274	Th2	0.113599	0.108339	0.215025	29126
COAD	CD274	nTreg	0.0886341	0.108556	0.153233	29126
GBM	CD274	DC	0.120795	0.112346	0.217203	29126
HNSC	CD274	Th2	0.0664181	0.114477	0.19324	29126
PRAD	CD274	nTreg	0.067293	0.114943	0.16538	29126
TGCT	CD274	MAIT	-0.126411	0.115836	0.172728	29126
GBM	CD274	InfiltrationScore	0.11912	0.117454	0.21512	29126
UCEC	CD274	MAIT	-0.110114	0.119675	0.299364	29126
READ	CD274	CD4_naive	-0.152056	0.121508	0.744015	29126
MESO	LAG3	Bcell	0.29169	0.0061208	0.146722	3902
OV	LAG3	nTreg	0.154249	0.00659302	0.0537002	3902
TGCT	LAG3	Macrophage	0.215542	0.00688594	0.0214557	3902
UCS	LAG3	Effector_memory	0.354077	0.00688933	0.252877	3902
LAML	LAG3	CD4_naive	-0.204691	0.00690396	0.488382	3902
LUSC	LAG3	Bcell	0.113564	0.00745939	0.0268736	3902
KICH	LAG3	CD4_T	0.278637	0.00748479	0.126742	3902
ACC	LAG3	Th17	-0.295315	0.00823717	0.0571611	3902
GBM	LAG3	NKT	-0.199399	0.00834361	0.0862471	3902
KICH	LAG3	MAIT	0.274268	0.00851763	0.0888856	3902
GBM	LAG3	Gamma_delta	0.198329	0.00870596	0.0393896	3902
CESC	LAG3	Effector_memory	-0.148755	0.00871269	0.0520772	3902
ACC	LAG3	Th2	0.291215	0.00921924	0.0445208	3902
STAD	LAG3	Effector_memory	-0.122439	0.00932553	0.0231376	3902
LGG	LAG3	iTreg	0.112284	0.0094086	0.0531751	3902
CESC	LAG3	NKT	-0.146686	0.009703	0.0513989	3902
COAD	LAG3	CD4_naive	-0.14199	0.00991589	0.553686	3902
PCPG	LAG3	Gamma_delta	0.187855	0.0100353	0.090495	3902
GBM	LAG3	Central_memory	-0.193286	0.0106072	0.0673735	3902
CHOL	LAG3	Central_memory	0.373102	0.0115928	0.165554	3902
BLCA	LAG3	MAIT	-0.122024	0.011618	0.11026	3902
LAML	LAG3	Th17	-0.190045	0.0122661	0.0753216	3902
ACC	LAG3	Macrophage	0.279185	0.0127149	0.0992418	3902
DLBC	LAG3	Tfh	0.354599	0.0134016	0.211753	3902
MESO	LAG3	CD4_naive	-0.262829	0.0139149	0.132019	3902
LUAD	YY1	Tr1	0.0376443	0.367152	0.49305	7528
PAAD	YY1	Th2	0.0668851	0.368326	0.606285	7528
MESO	YY1	Bcell	0.0976099	0.368426	0.781024	7528
KIRC	YY1	Cytotoxic	-0.0365229	0.369437	0.42049	7528
HNSC	YY1	iTreg	0.0376074	0.371832	0.447863	7528
KICH	YY1	Monocyte	-0.0945437	0.372704	0.874105	7528
ACC	YY1	DC	-0.100864	0.376445	0.685647	7528
CHOL	YY1	NK	0.134014	0.380126	0.571065	7528
SKCM	YY1	CD8_naive	-0.0400905	0.383821	0.517757	7528
KIRC	YY1	NKT	-0.0349988	0.38976	0.494839	7528
BLCA	YY1	Bcell	0.0417128	0.3899	0.53129	7528
CESC	YY1	DC	0.0489392	0.390507	0.502961	7528
OV	YY1	Th17	0.0489457	0.391216	0.572005	7528
MESO	YY1	Exhausted	-0.093033	0.39141	0.632424	7528
GBM	YY1	InfiltrationScore	-0.0646005	0.397061	0.534048	7528
COAD	YY1	NKT	-0.0466215	0.399297	0.495966	7528
DLBC	YY1	CD4_T	0.123331	0.403643	0.578263	7528
PCPG	YY1	Th1	-0.0612273	0.405162	0.57479	7528
LAML	YY1	NK	-0.0628854	0.411108	0.548559	7528
HNSC	YY1	NKT	0.0345462	0.412041	0.516154	7528
LAML	YY1	DC	0.0621777	0.416402	0.581519	7528
BLCA	YY1	CD8_naive	0.0391809	0.419338	0.519701	7528
GBM	YY1	iTreg	-0.060932	0.424466	0.673123	7528
MESO	YY1	CD8_naive	-0.0853631	0.431789	0.631411	7528
MESO	YY1	Neutrophil	-0.085272	0.432282	0.757343	7528
CHOL	CD274	CD4_naive	-0.23073	0.127288	0.622828	29126
PRAD	CD274	NKT	0.065009	0.127824	0.168429	29126
CESC	CD274	Bcell	-0.0866073	0.128115	0.271517	29126
LAML	CD274	Gamma_delta	0.11499	0.131942	0.272175	29126
PAAD	CD274	CD4_T	0.111417	0.133207	0.198117	29126
CESC	CD274	Monocyte	-0.084911	0.135786	0.342195	29126
UVM	CD274	InfiltrationScore	0.167221	0.138182	0.272628	29126
MESO	CD274	Tr1	0.159746	0.139415	0.529983	29126
MESO	CD274	Macrophage	0.159361	0.140384	0.340711	29126
THYM	CD274	Tr1	0.133018	0.144123	0.268585	29126
CHOL	CD274	Tfh	0.220837	0.144895	0.31752	29126
KIRC	CD274	Effector_memory	-0.058388	0.151117	0.273821	29126
KICH	CD274	Monocyte	0.151687	0.151196	0.744407	29126
ACC	CD274	Effector_memory	0.162399	0.152734	0.557572	29126
UVM	CD274	Central_memory	0.160748	0.154324	0.700192	29126
UCS	CD274	Central_memory	0.190948	0.15479	0.593898	29126
MESO	CD274	CD4_T	-0.152034	0.159797	0.476869	29126
UCS	CD274	Th17	0.187973	0.161441	0.524577	29126
LUSC	CD274	NKT	0.0595662	0.161484	0.20785	29126
PAAD	CD274	CD4_naive	-0.103381	0.163721	0.550998	29126
KICH	CD274	MAIT	0.145321	0.169312	0.388539	29126
UCS	CD274	Effector_memory	0.184417	0.169664	0.634391	29126
UVM	CD274	CD8_naive	-0.151224	0.180564	0.528381	29126
MESO	CD274	CD8_T	0.14164	0.190661	0.632498	29126
KIRC	CD274	CD4_naive	-0.0523285	0.198305	0.23597	29126
PAAD	LAG3	Macrophage	0.180423	0.0145217	0.0490712	3902
UCEC	LAG3	iTreg	0.16927	0.0162966	0.054562	3902
LGG	LAG3	Exhausted	0.103085	0.0171768	0.0285221	3902
ACC	LAG3	NK	0.263226	0.0190879	0.0766987	3902
ACC	LAG3	Bcell	-0.262688	0.0193438	0.0807626	3902
ACC	LAG3	CD4_naive	-0.260468	0.0204299	0.105746	3902
BLCA	LAG3	Bcell	-0.111304	0.0214256	0.0591362	3902
MESO	LAG3	Central_memory	0.24611	0.0215718	0.126003	3902
MESO	LAG3	DC	0.245983	0.0216418	0.196409	3902
PAAD	LAG3	CD4_naive	-0.169523	0.0217805	0.320898	3902
LUSC	LAG3	Effector_memory	-0.097113	0.0222536	0.0351575	3902
ACC	LAG3	MAIT	0.25547	0.0230671	0.0912525	3902
PAAD	LAG3	NKT	-0.167144	0.0237271	0.121077	3902
HNSC	LAG3	Effector_memory	0.0944331	0.0246599	0.0438746	3902
CHOL	LAG3	InfiltrationScore	0.333893	0.02499	0.0948524	3902
LGG	LAG3	nTreg	0.096714	0.0254231	0.0968336	3902
LUAD	LAG3	Effector_memory	-0.0926666	0.0261515	0.0434983	3902
LUSC	LAG3	DC	0.0936327	0.0275442	0.0622166	3902
ESCA	LAG3	DC	0.157039	0.0279389	0.058534	3902
OV	LAG3	CD4_naive	-0.125024	0.0279887	0.31138	3902
UCEC	LAG3	Central_memory	0.154964	0.0280504	0.0554307	3902
STAD	LAG3	MAIT	-0.102934	0.0290153	0.0632025	3902
STAD	LAG3	CD4_T	0.102927	0.0290255	0.0428054	3902
LGG	LAG3	CD8_T	0.0944012	0.0291668	0.0543214	3902
ESCA	LAG3	NKT	-0.155297	0.0297456	0.163116	3902
CHOL	YY1	Central_memory	0.119366	0.434804	0.828877	7528
UVM	YY1	CD8_naive	0.0875868	0.439785	0.73153	7528
UCS	YY1	Effector_memory	0.103849	0.44204	0.81793	7528
ESCA	YY1	CD4_naive	0.055057	0.443409	0.863163	7528
CHOL	YY1	Tr1	-0.117023	0.443939	0.620816	7528
SKCM	YY1	Macrophage	-0.0352433	0.443967	0.592447	7528
LGG	YY1	Effector_memory	-0.0330603	0.445827	0.529907	7528
LIHC	YY1	nTreg	0.036812	0.449635	0.54403	7528
SKCM	YY1	Tfh	-0.0345458	0.453042	0.572758	7528
BLCA	YY1	Monocyte	-0.0363955	0.453182	0.599199	7528
STAD	YY1	Macrophage	-0.0353491	0.454451	0.561316	7528
COAD	YY1	Monocyte	-0.0413197	0.455101	0.546039	7528
COAD	YY1	Bcell	-0.0413149	0.455154	0.547025	7528
BLCA	YY1	Effector_memory	0.0362022	0.455587	0.614592	7528
UCEC	YY1	Th2	0.0528948	0.455814	0.600611	7528
GBM	YY1	Th1	0.056671	0.457632	0.686459	7528
UVM	YY1	Central_memory	0.0834713	0.461654	0.846308	7528
LUSC	YY1	DC	0.031331	0.461755	0.580623	7528
SKCM	YY1	CD4_T	0.0336416	0.464962	0.559591	7528
CESC	YY1	iTreg	0.0416359	0.465127	0.590099	7528
READ	YY1	InfiltrationScore	-0.0717178	0.467209	0.625096	7528
LAML	YY1	CD4_T	-0.0555685	0.467745	0.586406	7528
UCS	YY1	CD8_naive	0.097833	0.469067	0.765153	7528
KICH	YY1	CD4_naive	0.0767069	0.469872	0.632241	7528
GBM	YY1	Gamma_delta	0.0548743	0.472038	0.65313	7528
CHOL	CD274	Gamma_delta	-0.194227	0.201086	0.598131	29126
ACC	CD274	CD4_T	0.1452	0.201683	0.597067	29126
BLCA	CD274	MAIT	-0.0616007	0.203946	0.484549	29126
KIRP	CD274	NKT	-0.0708176	0.204295	0.342277	29126
PCPG	CD274	Tr1	0.0924378	0.208287	0.47092	29126
UVM	CD274	Gamma_delta	0.141154	0.211698	0.357651	29126
GBM	CD274	CD8_T	-0.0948555	0.213124	0.378514	29126
UVM	CD274	Macrophage	0.140592	0.213539	0.406067	29126
LUAD	CD274	CD8_T	0.0517075	0.215303	0.329365	29126
CHOL	CD274	Macrophage	0.187436	0.217598	0.352137	29126
LIHC	CD274	CD8_T	0.0597437	0.219573	0.321519	29126
GBM	CD274	Central_memory	0.0916926	0.22885	0.429892	29126
ESCA	CD274	Monocyte	-0.0860838	0.230259	0.452475	29126
HNSC	CD274	Effector_memory	0.0493285	0.241325	0.319818	29126
CESC	CD274	Th2	0.0663887	0.243834	0.430862	29126
LAML	CD274	Macrophage	0.0886768	0.24597	0.332851	29126
DLBC	CD274	DC	0.169146	0.250437	0.532155	29126
UCS	CD274	Tr1	-0.154704	0.250538	0.951097	29126
READ	CD274	nTreg	0.11286	0.251672	0.386965	29126
STAD	CD274	Effector_memory	-0.0539542	0.253375	0.365509	29126
ESCA	CD274	CD4_naive	0.0816362	0.255331	0.848993	29126
UVM	CD274	Th17	-0.128098	0.257475	0.42762	29126
GBM	CD274	Tfh	0.0848719	0.265503	0.485349	29126
PRAD	CD274	Gamma_delta	0.0474353	0.266761	0.359903	29126
MESO	CD274	InfiltrationScore	0.119901	0.268649	0.481849	29126
CHOL	LAG3	Effector_memory	-0.324178	0.0298175	0.131523	3902
SKCM	LAG3	Effector_memory	0.0996401	0.0300833	0.0746381	3902
UCS	LAG3	Th17	-0.2874	0.0301808	0.271191	3902
GBM	LAG3	Monocyte	-0.163413	0.031198	0.0886436	3902
LAML	LAG3	Macrophage	-0.163782	0.0313061	0.056977	3902
KICH	LAG3	Th17	-0.224947	0.032053	0.0564141	3902
COAD	LAG3	nTreg	-0.11819	0.032102	0.0510357	3902
UCEC	LAG3	Effector_memory	0.150298	0.0331989	0.0908358	3902
READ	LAG3	Bcell	0.203688	0.0371517	0.124073	3902
DLBC	LAG3	MAIT	0.299837	0.0384076	0.273977	3902
CHOL	LAG3	Th2	-0.309644	0.0384637	0.733093	3902
PRAD	LAG3	iTreg	0.088157	0.0387542	0.0613698	3902
COAD	LAG3	NKT	-0.11378	0.0391483	0.0691852	3902
ACC	LAG3	iTreg	0.2313	0.0402693	0.145867	3902
LAML	LAG3	Central_memory	0.155595	0.0409379	0.0803067	3902
LUAD	LAG3	nTreg	0.0851662	0.0410264	0.0576409	3902
DLBC	LAG3	NKT	0.294607	0.0420874	0.771868	3902
GBM	LAG3	nTreg	0.153528	0.0431155	0.137107	3902
SARC	LAG3	nTreg	0.123589	0.0444226	0.116063	3902
CHOL	LAG3	iTreg	0.300955	0.0445477	0.361264	3902
PAAD	LAG3	Effector_memory	-0.146501	0.0478235	0.155768	3902
UCS	LAG3	Macrophage	0.260708	0.0501468	0.363381	3902
READ	LAG3	nTreg	-0.190993	0.0509767	0.116488	3902
KICH	LAG3	Central_memory	-0.20443	0.051924	0.104796	3902
[truncated: 476 more rows]
